# Supplementary material for: Subcellular Compartments Interplay for Carbon and Nitrogen Allocation in Chromera velia and Vitrella brassicaformis
Source: Genome Biol Evol. 2019 Jun 13;11(7):1765–79. doi: 10.1093/gbe/evz123 (PMC6668581; doi:10.1093/gbe/evz123)
Supplement: Supplementary_Material_evz123 [file supplementary_material_evz123.zip]

Archive with 4 entries (4 files):
- Supplementary Figure S3.docx
- SUPPLEMENTARY MATERIAL legends.docx
- Supplementary Table S1.xlsx
- Supplementary Table S2_up.xlsx
