# Supplementary material for: Subcellular Compartments Interplay for Carbon and Nitrogen Allocation in Chromera velia and Vitrella brassicaformis
Source: Genome Biol Evol. 2019 Jun 13;11(7):1765–79. doi: 10.1093/gbe/evz123 (PMC6668581; doi:10.1093/gbe/evz123)
Supplement: Supplementary_Material_evz123 [file supplementary_material_evz123.zip › Supplementary Table S1.xlsx]

## Sheet: ribosomal proteins
Ribosomal protein:		Chromera velia AC				Vitrella brassicaformis AC			Note:
	unsorted	plastid	cytosol	mitochondrion	unsorted	plastid	cytosol	mitochondrion
RPL1 (L10e)		Cvel_21377	Cvel_2630	Cvel_8219		Vbra_13266	Vbra_17349-e	Vbra_22603
RPL2 (L8e)		HM222967	Cvel_4146	Cvel_5048		HM222968	Vbra_9301	Vbra_21840
RPL3		HM222967	Cvel_5851	Cvel_5278		HM222968	Vbra_4550	Vbra_11021
RPL4		HM222967	Cvel_13026	Cvel_21965		HM222968	Vbra_20701	Vbra_6410-e, Vbra_13176
RPL5 (L11e)		HM222967	Cvel_17045	-		HM222968	Vbra_8564	-
RPL6 (L9e)		HM222967	Cvel_4471	-		HM222968	Vbra_14753	-
RPL6e		-	Cvel_23460	-		-	Vbra_22063	-	TGME49_313390 RPL6e has a predicted presequence
RPL7/RPL12	Cvel_5761	Cvel_16247	-	Cvel_22765	Vbra_17293	Vbra_22287	-	Vbra_11515
RPL7Ae		-	Cvel_2025	-		-	Vbra_4052	-
RPL7Ae-like		-	Cvel_16340, Cvel_35073, Cvel_21038	-		-	Vbra_19179, Vbra_20890, Vbra_10595	-
RPL9		Cvel_9783	-	Cvel_11905		Vbra_15007	-	Vbra_15011
RPL10 (P0)		Cvel_12987	Cvel8717	-		Vbra_18266	Vbra_19961	-
RPL11		HM222967	-	Cvel_7166		HM222968	-	Vbra_10348
RPL12		-	Cvel_599	-		-	Vbra_22389	-
RPL12a (RPP1&2)		-	Cvel_17325, Cvel_3554, Cvel_19188	-		-	Vbra_8556, Vbra_8279, Vbra_8659	-
RPL13 (16e)		-	Cvel_28977	Cvel_16213		HM222968	Vbra_6968	Vbra_12899
RPL13e		-	Cvel_35456	-		-	Vbra_18705	-
RPL14 (L23e)		HM222967	Cvel_15247	Cvel_scaffold394: 78393-78776		HM222968	Vbra_13780	Vbra_18277
RPL14e		-	Cvel_7188	-		-	Vbra_2559	-
RPL15 (L27A)		Cvel_23266	Cvel_5191	Cvel_19304		Vbra_4935	Vbra_2339	Vbra_1092
RPL15e		-	Cvel_18665	-		-	Vbra_18649	-
RPL16 (L10e)		HM222967	Cvel_14800	Cvel_10699		HM222968	Vbra_14659	Vbra_7960
RPL17		Cvel_6842	-	Cvel_14649		Vbra_19990	-	Vbra_15409-e
RPL18 (L5e)		Cvel_31395	Cvel_6707	-		Vbra_19702	Vbra_16767	-
RPL18a		-	Cvel_9467	-		-	Vbra_20057	-
RPL18-like		-	Cvel_8103	-		-	Vbra_7904	-
RPL19		-	-	Cvel_15858		-	-	Vbra_6966
RPL19e		-	Cvel_17591	-		-	Vbra_16847	-
RPL20		Cvel_5162	-	Cvel_16670-e		HM222968	-	Vbra_2915
RPL21		Cvel_4018-e	-	Cvel_18195		Vbra_8806	-	Vbra_6818
RPL21e		-	Cvel_17262	-		-	Vbra_3650	-
RPL22 (L17e)		Cvel_2623	Cvel_scaffold1497: 24295-24858	Cvel_8160-e		Vbra_7961	Vbra_22908	Vbra_20375
RPL22e		-	Cvel_18590	-		-	Vbra_17646	-
RPL23 (L23a)		-	Cvel_19395	Cvel_5053		HM222968	Vbra_12506	Vbra_895
RPL24 (L26e)	Cvel_6390-$	-	-	Cvel_1608	Vbra_18996-$	-	-	Vbra_8918-e
RPL24e, RPL24e-like		-	Cvel_15261, Cvel_25501	-		-	Vbra_12982, Vbra_17107	-
RPL26		-	Cvel_6708	-		-	Vbra_8689	-
RPL27		Cvel_16191	-	Cvel_5074		HM222968	-	Vbra_12360
RPL27e		-	Cvel_26156	-		-	Vbra_16311	-
RPL28 (L28e)		Cvel_14556-e	Cvel_2945	Cvel_11248-e		Vbra_21021	Vbra_14050	Vbra_17411
RPL29 (L35e)		-	Cvel_21868	Cvel_20118		Vbra_7982	Vbra_14858	Vbra_15424
RPL30 (L7e)		-	Cvel_23574, Cvel_29371	-		-	Vbra_7005, Vbra_21072	-
RPL30e		-	Cvel_6122	-		-	Vbra_1314	-
RPL31 (L31e)		HM222967	Cvel_7598	-		HM222968	Vbra_4551	-
RPL32e		-	Cvel_30991	-		-	Vbra_12191	-
RPL33		Cvel_scaffold1052: 5281-5607	-	Cvel_26774		Vbra_771	-	Vbra_23369-e
RPL34e		-	Cvel_1734	-		-	Vbra_15934	-
RPL35		Cvel_18516	-	-		Vbra_9787	-	-
RPL35A		-	Cvel_7255	-		-	Vbra_20042	-
RPL36 (L44e)		HM222967	Cvel_21888, Cvel_27524	Cvel_scaffold4754: 6807-7304		HM222968	Vbra_8486	Vbra_14498
RPL36e		-	Cvel_14978	-		-	Vbra_21357	-
RPL37/L37e/L37ae		-	Cvel_2570, Cvel_13395	Cvel_5148		-	Vbra_16947, Vbra_13299	Vbra_20835-e
RPL38e		-	Cvel_2696	-		-	Vbra_12699	-
RPL40e ubiquitin fusion		-	Cvel_20965	-		-	Vbra_12497	-
RPL41		-	-	Cvel_31090		-	-	Vbra_13604
RPL43		-	-	Cvel_14680		-	-	Vbra_5958
RPL46		-	-	Cvel_29746		-	-	Vbra_13902
RPL49		-	-	Cvel_3725, Cvel_14785		-	-	Vbra_6849, Vbra_14895-e
RPS1		Cvel_18080	Cvel_2864	-		Vbra_9502, Vbra_9165	-	-	Cvel_2864 HGT from a-proteobacteria, Vbra_9502 HGT from chloroflexi
RPS2 (SAe)		HM222967	Cvel_10808	-		HM222968	Vbra_13640	-
RPS3		HM222967	Cvel_8773	-		HM222968	Vbra_658, Vbra_9603	-
RPS3A		-	Cvel_23539	-		-	Vbra_21922	-
RPS4		HM222967	Cvel_25207	-		HM222968	Vbra_13857	-
RPS4-like		-	Cvel_21167	-		-	Vbra_14249	-
RPS4e		-	Cvel_16928	-		-	Vbra_606	-
RPS5 (S2e)		Cvel_6604	Cvel_1058	Cvel_11404		HM222968	Vbra_15606	Vbra_21519
RPS6		Cvel_22643-e	-	Cvel_11446		Vbra_11399	-	Vbra_7933
RPS6e		-	Cvel_7629	-		-	Vbra_9234	-
RPS7 (S5e)		HM222967	Cvel_23344	-		HM222968	Vbra_5444	-
RPS7e		-	Cvel_22016	-		-	Vbra_3170	-
RPS8 (S15e)		HM222967	Cvel_3034	Cvel_15423		HM222968	Vbra_1036	Vbra_5285
RPS8e		-	Cvel_4261	-		-	Vbra_6540	-
RPS9 (S16e)		Cvel_9313-e	Cvel_27090	Cvel_12306		Vbra_1450-e	Vbra_18704	Vbra_7048
RPS10 (S20e)		Cvel_11375	Cvel_26671	-		Vbra_2873	Vbra_18182	-	TGME49_223050 RPS20e has a predicted presequence
RPS10e plectin		-	Cvel_1506	-		-	Vbra_2809	-
RPS11 (S14e)		HM222967	Cvel_13426	Cvel_13607		HM222968	Vbra_3205	Vbra_15314
RPS12 (S23e)		HM222967	Cvel_14817	Cvel_28382-e		HM222968	Vbra_10368	Vbra_15385
RPS13 (S18e)		HM222967	Cvel_14982	-		HM222968	Vbra_9829	-
RPS14 (S29e)		HM222967	Cvel_6702	Cvel_scaffold259: 15559-15897		HM222968	Vbra_scaffold50: 10071-10235	Vbra_18254
RPS15 (S13e)		Cvel_4526	Cvel_1371	Cvel_1046		Vbra_5759-e	Vbra_3952	Vbra_18383
RPS16		-	-	Cvel_21052		HM222968	-	Vbra_16963-e
RPS17 (S11e)		HM222967	Cvel_482	Cvel_24058		HM222968	Vbra_5395	Vbra_13691
RPS17e		-	Cvel_26551	-		-	Vbra_16077	-
RPS18		HM222967	-	Cvel_21190		HM222968	-	Vbra_11323
RPS19 (S15e)		HM222967	Cvel_16582	-		HM222968	Vbra_5760	-
RPS19e		-	Cvel_11061	-		-	Vbra_22817	-
RPS21e		-	Cvel_21870	-		-	Vbra_9210	-
RPS22		-	-	Cvel_5280		-	-	Vbra_5162
RPS24e		-	Cvel_16959	-		-	Vbra_9752	-	TGME49_215460 RPS24e has a predicted presequence
RPS25e		-	Cvel_17275	-		-	Vbra_18113	-	TGME49_231140 RPS25e has a predicted presequence
RPS26e		-	Cvel_25982	-		-	Vbra_11106	-
RPS27e		-	JO800115.1	-		-	Vbra_22753	-	TGME49_217570 RPS27e has a predicted presequence
RPS27A ubiquitin fusion		-	Cvel_15533	-		-	Vbra_21786	-
RPS28e		-	Cvel_24553	-		-	Vbra_7520	-	TGME49_209290 RPS28e has a predicted presequence
RPS29		-	-	Cvel_9778-e		-	-	Vbra_7211
RPS35		-	-	Cvel_11304-e		-	-	Vbra_9314
EF-Tu		HM222967	-	Cvel_11892.t1		HM222968	-	Vbra_20934.t1
$ - gene fragment
@ - SP or N-terminal extension detected
e - elongated from transcriptomic data

## Sheet: photosynthesis
ko00195 Photosynthesis, ko00196 Photosynthesis - antenna proteins		mark	Chromera velia AC	Vitrella brassicaformis AC
data partly based on Sobotka et al., 2017
	psbA/psbD; photosystem II P680 reaction center D1/D2 protein) [1.10.3.9]	PSII	HM222967	HM222968
K02704	psbB; photosystem II CP47 chlorophyll apoprotein	PSII	HM222967	HM222968
K02705	psbC; photosystem II CP43 chlorophyll apoprotein	PSII	HM222967	HM222968
K02708	psbF; photosystem II cytochrome b559 subunit beta	PSII	Cvel_23342.t1	HM222968
	psbH;	PSII	HM222967	HM222968
	psbI;	PSII	-	HM222968
	psbJ;	PSII	HM222967	HM222968
	psbK;	PSII	HM222967	HM222968
K02713	psbL;	PSII	Cvel_21989.t1	Vbra_11908.t1
	psbM;	PSII	-	Vbra_3546.t1
	psbN;	PSII	HM222967	HM222968
K02716	psbO; photosystem II oxygen-evolving enhancer protein 1	PSII	Cvel_27124.t1-$, Cvel_32145.t1	Vbra_7099.t1-e
K02717	psbP-cyanoP;	PSII	Cvel_20184, Cvel_22018	Vbra_12477.t1-$, Vbra_15129.t1
K08901	psbQ-cyanoQ;	PSII	Cvel_18330.t1	Vbra_1771.t1
	psbT;	PSII	HM222967	HM222968
K02719	psbU; photosystem II PsbU protein	PSII	Cvel_3244.t1	Vbra_15278.t1, Vbra_6554.t1
	psbV;	PSII	HM222967	HM222968
	psbY;	PSII	-	Vbra_4340.t1
K08902	psb27;	PSII	Cvel_16029.t1-$	Vbra_10350.t1-e
	ycf39;	PSII	Cvel_7081.t1	Vbra_5979.t1
	ycf48;	PSII	Cvel_32489.t1	Vbra_15146.t1
K02634	petA;	b6f	HM222967	HM222968
K02635	petB (cytochrome b6)	b6f	HM222967	HM222968
K02636	petC;	b6f	Cvel_20353.t1	Vbra_13677.t1
K02637	petD;	b6f	HM222967	HM222968
K02638	petG;	b6f	HM222967	HM222968
	petN;	b6f	-	HM222968
K02638	petE; plastocyanin	-	-	-
K08906	petJ; cytochrome c6	c6	Cvel_10327.t1, Cvel_16858.t1, Cvel_22922.t1	Vbra_15903.t1, Vbra_22339.t1
K02689	psaA; photosystem I P700 chlorophyll a apoprotein A1	PSI	HM222967	HM222968
	psaB;	PSI	HM222967	HM222968
	psaC;	PSI	HM222967	HM222968
K02692	psaD; photosystem I subunit II	PSI	Cvel_25206.t1	HM222968
K02693	psaE;	PSI	Cvel_5788.t1	Vbra_21597.t1
K02694	psaF;	PSI	Cvel_23764.t1	Vbra_1344.t1
K02699	psaL;	PSI	Cvel_23765.t1	Vbra_18375.t1
	ycf3;	PSI	HM222967	HM222968
	ycf4;	PSI	-	HM222968
	SOD; superoxide dismutase	PSI	Cvel_7135.t1, Cvel_3019.t1	Vbra_10461
	unknown protein	PSI	Cvel_3217.t1, Cvel_6643.t1, Cvel_30781.t1	Vbra_13060.t1
K02639	petF; ferredoxin	Fd	Cvel_1093.t1, Cvel_10809.t1, Cvel_34051.t1-@	Vbra_4931.t1, Vbra_7772.t1, Vbra_13812.t1-e, Vbra_16079.t1, Vbra_17116.t1
K02641	petH; ferredoxin--NADP+ reductase [EC:1.18.1.2]	FR	Cvel_4823.t1	Vbra_15114.t1
	atpA; ATP synthase CF1 alpha subunit	ATPS	HM222967	HM222968
	atpB; ATP synthase CF1 beta subunit	ATPS	HM222967	HM222968
K02115	ATPF1G, atpG; F-type H+-transporting ATPase subunit gamma	ATPS	Cvel_189.t1	Vbra_19020.t1
	atpH; ATP synthase CF0 C subunit	ATPS	HM222967	HM222968
	atpI; ATP synthase CF0 A chain	ATPS	HM222967	HM222968
	LHCP; light-harvesting complex antennae proteins	not shown	Cvel_1169.t1, Cvel_1215.t1, Cvel_3281.t1, Cvel_3431.t1, Cvel_3532.t1, Cvel_3708.t1, Cvel_5193.t1, Cvel_5242.t1, Cvel_5461.t1, Cvel_5551.t1, Cvel_6744.t1, Cvel_7036.t1, Cvel_7599.t1, Cvel_7876.t1, Cvel_8002.t1, Cvel_9928.t1, Cvel_11363.t1, Cvel_13255.t1, Cvel_15546.t1, Cvel_16998.t1, Cvel_18504.t1, Cvel_19185.t1, Cvel_19474.t1, Cvel_23024.t1, Cvel_24422.t1, Cvel_25057.t1-e, Cvel_27628.t1, Cvel_296…	Vbra_985.t1-@, Vbra_1006.t1, Vbra_1573.t1, Vbra_1583.t1, Vbra_3289.t1-@, Vbra_3915.t1, Vbra_7704.t1, Vbra_7892.t1, Vbra_8650.t1, Vbra_9091.t1, Vbra_9092.t1, Vbra_9732.t1, Vbra_9733.t1, Vbra_10430.t1-@, Vbra_10462.t1, Vbra_13317.t1, Vbra_14117.t1, Vbra_15137.t1, Vbra_15476.t1-e, Vbra_15813.t1, Vbra_16973.t1, Vbra_17136.t1, Vbra_17392.t1-edit, Vbra_17446.t1, Vbra_19410.t1, Vbra_20782.t1, Vbra_20938…
$ - gene fragment
@ - SP or N-terminal extension detected
e - elongated from transcriptomic data

## Sheet: respiratory chain
ko00190 Oxidative phosphorylation		mark	Chromera velia AC	Vitrella brassicaformis AC
data partly based on Flegontov et al., 2015
K00234	SDHA; succinate dehydrogenase (ubiquinone) flavoprotein subunit [EC:1.3.5.1]	CII	Cvel_16566.t1	Vbra_17232.t1
K00240	sdhB; succinate dehydrogenase / fumarate reductase, iron-sulfur subunit [EC:1.3.5.1, 1.3.5.4]	CII	Cvel_25569.t1-@	Vbra_11127.t1
K17871	alternative NAD(P)H dehydrogenase, mitochondrial, putative	aN	Cvel_3201.t1-e@, Cvel_12889.t1	Vbra_528.t1-e@, Vbra_8108.t1-e
K00311	electron transfer flavoprotein-ubiquinone, putative	E	Cvel_9173.t1	Vbra_4697.t1-e
K17218	sulfide: ubiquinone oxidoreductase [EC:1.8.5.4]	S	Cvel_17813.t1-$	-
K22470	eukaryotic sulfide quinone oxidoreductase [EC:1.8.5.8]	S	-	Vbra_5597.t1
K00254	dihydroorotate: ubiquinone oxidoreductase [EC:1.3.5.2]	D	Cvel_25193.t1	Vbra_7220.t1
K00111	glycerol-3-phosphate dehydrogenase [EC:1.1.5.3]	G	Cvel_27966.t1	Vbra_21162.t1
K00411	cytochrome bc1 subunit	CIII	Cvel_2803.t1	Vbra_1550.t1
K00413	cytochrome bc1 subunit	CIII	-	Vbra_21749.t1
	cytochrome bc1 subunit cob	CIII	-	mt genome
	alternative oxidase	aO	Cvel_6529.t1, Cvel_21608.t1	Vbra_7072.t1-@, Vbra_14859.t1, Vbra_15987.t1
K08738	cytochrome c	C	Cvel_4463.t1, Cvel_19384.t1, Cvel_22248.t1, Cvel_23859.t1	Vbra_5258.t1, Vbra_9663.t1, Vbra_9737.t1, Vbra_10416.t1
K02257	cytochrome oxidase assembly protein	CIV	Cvel_11582.t1	Vbra_7880.t1
K02258	cytochrome oxidase assembly protein	CIV	Cvel_18776.t1	Vbra_8503.t1-e
K02259	cytochrome oxidase assembly protein	CIV	Cvel_1884.t1	Vbra_17280.t1
	cytochrome oxidase subunit cox1	CIV	mt genome	mt genome
	cytochrome oxidase subunit cox3	CIV	mt genome	mt genome
K02260	cytochrome oxidase subunit	CIV	-	Vbra_7990.t1
K02261	cytochrome oxidase subunit	CIV	Cvel_17158.t1	Vbra_14923.t1
K00102	D-lactate dehydrogenase (cytochrome/quinone) [EC:1.1.2.4]	L	Cvel_6082.t1, Cvel_16422.t1, Cvel_20317.t1	Vbra_3212.t1, Vbra_9909.t1
K00101	L-lactate dehydrogenase (cytochrome) [EC:1.1.2.3]	L	Cvel_4425.t1	-
K02129	ATPeF0C; F-type H+-transporting ATPase subunit c	ATPS	Cvel_13917.t1, Cvel_17295.t1	Vbra_14129.t1
K02137	ATPeF0O; F-type H+-transporting ATPase subunit O	ATPS	Cvel_20402.t1	Vbra_17642.t1
K02132	ATPeF1A; F-type H+-transporting ATPase subunit alpha	ATPS	Cvel_9763.t1	Vbra_12983.t1
K02136	ATPeF1G; F-type H+-transporting ATPase subunit gamma	ATPS	Cvel_10158.t1	Vbra_15179.t1
K02112	ATPF1B, atpD; F-type H+/Na+-transporting ATPase subunit beta	ATPS	Cvel_31937.t1+Cvel_18898.t1	Vbra_14590.t1
K01507	inorganic pyrophosphatase	ATPS	Cvel_12683.t1	Vbra_12608.t1
$ - gene fragment
@ - SP or N-terminal extension detected
e - elongated from transcriptomic data

## Sheet: homeostasis
Thylakoid protein translocases		mark	Chromera velia AC	Vitrella brassicaformis AC
===
K03116	tatA; sec-independent protein translocase protein TatA	TAT	-	-
K03117	tatB; sec-independent protein translocase protein TatB	TAT	-	-
K03118	tatC; sec-independent protein translocase protein TatC	TAT	HM222967	Vbra_12257.t1-e
K03070	SecA; preprotein translocase subunit SecA	SEC	HM222967	HM222968
K03071	SecB; preprotein translocase subunit SecB	SEC	-	-
K03076	SecY; preprotein translocase subunit SecY	SEC	HM222967	HM222968
K03073	SecE; preprotein translocase subunit SecE	SEC	-	-
K03075	SecG; preprotein translocase subunit SecG	SEC	-	-
K03110	FtsY; signal recognition particle receptor	Alb3	Cvel_11603.t1	Vbra_18372.t1
K03106	SRP54; signal recognition particle protein, chloroplastic	Alb3	Cvel_16187.t1	Vbra_22360.t1-e
K03217	Alb3; Albino3-like preprotein translocase	Alb3	Cvel_14862.t1, Cvel_19535.t1	Vbra_5269.t1, Vbra_16895.t1-e
$ - gene fragment
@ - SP or N-terminal extension detected
e - elongated from transcriptomic data

## Sheet: biosynthetic pathways
No.	Pathway/KEGG ortholog		Chromera velia AC			Vitrella brassicaformis AC			NOTE
			plastid	cytosol	mitochondrion	plastid	cytosol	mitochondrion
ko00860 Porphyrin and chlorophyll metabolism, data partly from Kořený et al., 2011
===
1	K00643	ALAS; 5-aminolevulinate synthase [EC:2.3.1.37]	-	-	Cvel_28814.t1	-	-	Vbra_2598.t1
2	K01698	hemB; aminolevulinate dehydratase [EC:4.2.1.24]	Cvel_108.t1, Cvel_13826.t1-@	Cvel_36189.t1-$	-	Vbra_4124.t1, Vbra_4750.t1-@	-		Cvel_36189 fused to shikimate dehydrogenase
3	K01749	hemC; porphobilinogen deaminase [EC:2.5.1.61]	Cvel_26028.t1	-	-	Vbra_10189.t1	-	-
4	K01719	hemD; uroporphyrinogen-III synthase [EC:4.2.1.75]	Cvel_15018.t1	-	-	Vbra_17271.t1	-	-
5	K01599	hemE; uroporphyrinogen decarboxylase [EC:4.1.1.37]	Cvel_5098.t1, Cvel_14720.t1, Cvel_31936.t1-e	-	-	Vbra_4036.t1	-	-
6	K00228	CPOX; coproporphyrinogen III oxidase [EC:1.3.3.3]	Cvel_2641.t1 Cvel_21486.t1	-	-	Vbra_3027.t1-edit, Vbra_15949.t1-e, Vbra_16068.t1+Vbra_16063.t1-@
6	K02495	hemN; oxygen-independent coproporphyrinogen III oxidase [EC:1.3.98.3]	Cvel_14835.t1-$	-	-	Vbra_1860.t1	-	-
7	K00231	PPOX; protoporphyrinogen/coproporphyrinogen III oxidase [EC:1.3.3.4, 1.3.3.15]	Cvel_13840.t1, Cvel_18037.t1-$	-	-	Vbra_17795.t1, Vbra_7650.t1-@, Vbra_22920.t1-$	-	-
8	K01772	hemH; protoporphyrin/coproporphyrin ferrochelatase [EC:4.99.1.1, 4.99.1.9]	Cvel_18167.t1, Cvel_23943.t1-e, Cvel_26873.t1-e@	-	-	Vbra_10627.t1-@, Vbra_16645.t1-e	-	-
9	K14735	HEPH; hephaestin [EC:1.16.3.1]	Cvel_5020.t1, Cvel_26536.t1	-	-	-	-	-
10	K03403	chlH; magnesium chelatase subunit H [EC:6.6.1.1]	Cvel_3540.t1, Cvel_13438.t1, Cvel_36477.t1-$	-	-	Vbra_2036.t1, Vbra_17448.t1-e	-	-
10	K03404	chlD; magnesium chelatase subunit D [EC:6.6.1.1]	Cvel_15147.t1	-	-	Vbra_7326.t1-$	-	-
10	K03405	chlI; magnesium chelatase subunit I [EC:6.6.1.1]	Cvel_21235.t1	-	-	Vbra_2624.t1-e	-	-
11	K03428	bchM; magnesium-protoporphyrin O-methyltransferase [EC:2.1.1.11]	Cvel_28860.t1	-	-	Vbra_18213.t1	-	-
12	K04035	chlE; magnesium-protoporphyrin IX monomethyl ester (oxidative) cyclase [EC:1.14.13.81]	HM222967	-	-	HM222968	-	-
13	K00218	por; protochlorophyllide reductase [EC:1.3.1.33]	Cvel_19950.t1, Cvel_30111.t1, Cvel_32513.t1	-	-	Vbra_13287.t1	-	-
14	K19073	DVR; divinyl chlorophyllide a 8-vinyl-reductase [EC:1.3.1.75]	Cvel_22799.t1	-	-	Vbra_8739.t1-e	-	-
15	K04040	chlG; chlorophyll/bacteriochlorophyll a synthase [EC:2.5.1.62 2.5.1.133]	Cvel_1079.t1, Cvel_5892.t1	-	-	Vbra_5644.t1	-	-
NS	K10960	chlP; geranylgeranyl diphosphate/geranylgeranyl-bacteriochlorophyllide a reductase [EC:1.3.1.83 1.3.1.111]	Cvel_18786.t1	-	-	Vbra_12698.t1	-	-
NS	K13071	PAO; pheophorbide a oxygenase [EC:1.14.15.17]	Cvel_23616.t1	-	-	Vbra_16791.t1, Vbra_17505.t1-$, Vbra_19945.t1-e@, Vbra_22592.t1	-	-
NS	K13606	NOL; chlorophyll(ide) b reductase [EC:1.1.1.294]	Cvel_2149.t1-@, Cvel_11122.t1, Cvel_26071.t1, Cvel_31653.t1-@	-	-	Vbra_9727.t1-@	-	-
ko00900 Terpenoid backbone biosynthesis
===
1	K01803	TPI; triosephosphate isomerase (TIM) [EC:5.3.1.1]	Cvel_11213.t1, Cvel_26393.t1-$	Cvel_17569.t1	-	Vbra_15673.t1	Vbra_16848.t1	-
2	K01662	dxs; 1-deoxy-D-xylulose-5-phosphate synthase [EC:2.2.1.7]	Cvel_25694.t1-@	-	-	Vbra_18873.t1	-	-
3	K00099	dxr; 1-deoxy-D-xylulose-5-phosphate reductoisomerase [EC:1.1.1.267]	Cvel_5503.t1	-	-	Vbra_11326.t1	-	-
4	K00991	ispD; 2-C-methyl-D-erythritol 4-phosphate cytidylyltransferase [EC:2.7.7.60]	Cvel_20751.t1-@	-	-	Vbra_22684.t1	-	-
-	K12506	ispDF; 2-C-methyl-D-erythritol 4-phosphate cytidylyltransferase / 2-C-methyl-D-erythritol 2,4-cyclodiphosphate synthase [EC:2.7.7.60, 4.6.1.12]	-	-	-	-	-	-
5	K00919	ispE; 4-diphosphocytidyl-2-C-methyl-D-erythritol kinase [EC:2.7.1.148]	Cvel_10215.t1-@	-	-	Vbra_16196.t1-e	-	-
6	K01770	ispF; 2-C-methyl-D-erythritol 2,4-cyclodiphosphate synthase [EC:4.6.1.12]	Cvel_25386.t1	-	-	Vbra_21485.t1-e@	-	-
7	K03526	gcpE; (E)-4-hydroxy-3-methylbut-2-enyl-diphosphate synthase [EC:1.17.7.1 1.17.7.3]	Cvel_23671.t1-@	-	-	Vbra_4867.t1-@	-	-
8	K03527	ispH; 4-hydroxy-3-methylbut-2-en-1-yl diphosphate reductase [EC:1.17.7.4] (fusion with FBP)	Cvel_2579.t1	-	-	Vbra_14917.t1-e@	-	-
9	K01823	idi; isopentenyl-diphosphate Delta-isomerase [EC:5.3.3.2]	Cvel_4406.t1	-	-	Vbra_12961.t1-e@	-	-
10-12		GGPS; geranylgeranyl diphosphate synthase [EC:2.5.1.1, 2.5.1.10, 2.5.1.29]	Cvel_13571.t1, Cvel_16915.t1-@	-	-	Vbra_19170.t1	-	-
10-12		GGPS; geranylgeranyl diphosphate synthase [EC:2.5.1.1, 2.5.1.10, 2.5.1.29]	Cvel_13572.t1-e	-	-	Vbra_16029.t1-$, Vbra_20645.t1	-	-
13	K10960	chlP; geranylgeranyl diphosphate/geranylgeranyl-bacteriochlorophyllide a reductase [EC:1.3.1.83, 1.3.1.111]	Cvel_18786.t1	-	-	Vbra_12698.t1	-	-
NS	K00787	FPPS; cytosolic farnesyl-PP/geranylgeranyl-PP synthases	-	Cvel_19328.t1-@	-	-	Vbra_4999.t1	-
NS	K02523	OPPS; mitochondrial octaprenyl-PP synthase [EC:2.5.1.90]	-	-	Cvel_7445.t1	-	-	-
NS	K00806	uppS; undecaprenyl diphosphate synthase [EC:2.5.1.31]	-	Cvel_1446.t1-e (ER)	-	-	Vbra_2693.t1 (ER)	-
ko00130 Ubiquinone and other terpenoid-quinone biosynthesis
===
1	K00815	TAT; tyrosine aminotransferase [EC:2.6.1.5]	-	Cvel_20894.t1	-	-	Vbra_19986.t1	-
2	K00457	HPD; 4-hydroxyphenylpyruvate dioxygenase [EC:1.13.11.27]	Cvel_5077.t1, Cvel_9339.t1-@	Cvel_5197.t1	-	Vbra_14133.t1-@	-	-
3	K09833	HPT; homogentisate phytyltransferase / homogentisate geranylgeranyltransferase [EC:2.5.1.115, 2.5.1.116]	Cvel_7524.t1-e	-	-	Vbra_2460.t1	-	-
4	K12501	HST; homogentisate solanesyltransferase [EC:2.5.1.117]	Cvel_18171.t1-edit	-	-	Vbra_1140.t1-e	-	-
5	K12502	VTE3; MPBQ/MSBQ methyltransferase [EC:2.1.1.295], tocopherol O-methyltransferase [EC:2.1.1.95]	-	-	-	-	-	-
5	K18534	MMT; MPBQ/MSBQ methyltransferase [EC:2.1.1.295]	Cvel_9764.t1-@	-	-	Vbra_14003.t1	-	-
6	K09834	VTE1; tocopherol cyclase [EC:5.5.1.24]	-	-	-	-	-	-
7	K05928	TOMT; tocopherol O-methyltransferase [EC:2.1.1.95]	Cvel_17013.t1-@	-	-	Vbra_1140.t1-e	-	-
ko00906 Carotenoid biosynthesis >> derived from geranylgeranyl-PP
===
1	K02291	crtB; 15-cis-phytoene synthase [EC:2.5.1.32]	Cvel_25971.t1-@	-	-	Vbra_21272.t1-@	-	-
-	K17841	AL2; 15-cis-phytoene synthase / lycopene beta-cyclase [EC:2.5.1.32, 5.5.1.19]	-	-	-	-	-	-
2	K02293	crtP; 15-cis-phytoene desaturase [EC:1.3.5.5]	Cvel_16564.t1-@	-	-	Vbra_3321.t1-e, Vbra_11289.t1-e	-	-
3	K15744	Z-ISO; zeta-carotene isomerase [EC:5.2.1.12]	Cvel_9613.t1	-	-	Vbra_20255.t1	-	-
4	K00514	crtQ; zeta-carotene desaturase [EC:1.3.5.6]	Cvel_10071.t1-@	-	-	Vbra_14808.t1-e	-	-
5	K06443	lcyB; lycopene beta-cyclase [EC:5.5.1.19]	Cvel_2132.t1	-	-	Vbra_5709.t1	-	-
-	K22502	crtY; lycopene beta-cyclase [EC:5.5.1.19]	-	-	-	-	-	-
6	K15747	LUT5; beta-ring hydroxylase [EC:1.14.-.-]	Cvel_3759.t1-e	-	-	Vbra_1326.t1-edit	-	-
7	K09838	ZEP; zeaxanthin epoxidase [EC:1.14.15.21]	Cvel_5768.t1, Cvel_9837.t1	-	-	Vbra_1512.t1-@	-	-
8	K09839	VDE; violaxanthin de-epoxidase [EC:1.23.5.1]	Cvel_8712.t1, Cvel_6806.t1-@	-	-	Vbra_3394.t1-e@, Vbra_14668.t1-e, Vbra_20075.t1	-	-
-	K15746	crtZ; beta-carotene 3-hydroxylase [EC:1.14.15.24]	-	-	-	-	-	-
-	K22492	CYP175A; beta-carotene 3-hydroxylase [EC:1.14.15.24]	-	-	-	-	-	-
-	K23037	CRTS; beta-carotene 4-ketolase/3-hydroxylase [EC:1.14.99.63, 1.14.15.24, 1.14.99.-]	-	-	-	-	-	-
NS	K17911	DWARF27; beta-carotene isomerase [EC:5.2.1.14]	Cvel_18009.t1	-	-	Vbra_14500.t1	-	-
-	K02294	crtR; beta-carotene hydroxylase [EC:1.14.13.-]	-	-	-	-	-	-
9	K14594	NSY; neoxanthin synthase [EC:5.3.99.9]	-	-	-	-	-	-
ko00061 Fatty acid biosynthesis, ko01212 Fatty acid metabolism
===
ACP	K02078	acpP; acyl carrier protein	Cvel_32060.t1	-	-	Vbra_4440.t1	-	-
1	K00161	PDHA; pyruvate dehydrogenase E1 component alpha subunit [EC:1.2.4.1] might work with K01652 acetolactate synthase [EC:2.2.1.6]??	Cvel_18110.t1	-	-	Vbra_8768.t1-e	-	-
1	K00162	PDHB; pyruvate dehydrogenase E1 component beta subunit [EC:1.2.4.1]	Cvel_17541.t1-e@	-	-	Vbra_13704.t1	-	-
1	K00627	PDH-E2; pyruvate dehydrogenase E2 component (dihydrolipoamide acetyltransferase) [EC:2.3.1.12]	Cvel_496.t1-@	-	-	Vbra_20387.t1	-	-
1	K00382	DLD; dihydrolipoamide dehydrogenase [EC:1.8.1.4], also part of Gly cleavage system	Cvel_22994.t1-e	Cvel_3714.t1	Cvel_20601.t1	Vbra_1060.t1-e	Vbra_9476.t1	Vbra_17014.t1
2	K11262	ACACA; acetyl-CoA carboxylase / biotin carboxylase 1 [EC:6.4.1.2, 6.3.4.14, 2.1.3.15]	Cvel_530.t1-$	Cvel_10268.t1+Cvel_25292.t1	-	Vbra_15163.t1	Vbra_9562.t1	-
3	K00645	fabD; [acyl-carrier-protein] S-malonyltransferase [EC:2.3.1.39]	Cvel_4616.t1	-	-	Vbra_21812.t1	-	-
4	K00997	ACPS; holo-[acyl-carrier protein] synthase [EC:2.7.8.7]	Cvel_11157.t1	-	-	Vbra_21063.t1	-	-	fusion with endoribonuclease YbeY
5	K00648	fabH; 3-oxoacyl-[acyl-carrier-protein] synthase III [EC:2.3.1.180]	Cvel_25041.t1	-	-	Vbra_16900.t1	-	-
6	K00059	fabG; 3-oxoacyl-[acyl-carrier protein] reductase [EC:1.1.1.100]	Cvel_3619.t1	-	-	Vbra_19598.t1-e	-	-
7	K02372	fabZ; 3-hydroxyacyl-[acyl-carrier-protein] dehydratase [EC:4.2.1.59]	Cvel_14912.t1	-	-	Vbra_19455.t1	-	-
8	K00208	fabI; enoyl-[acyl-carrier protein] reductase I [EC:1.3.1.9 1.3.1.10]	Cvel_5563.t1	-	-	Vbra_17827.t1	-	-
9	K09458	fabF; 3-oxoacyl-[acyl-carrier-protein] synthase II [EC:2.3.1.179]	Cvel_3910.t1	-	-	Vbra_22540.t1	-	-
ko00564 Glycerophospholipid metabolism, ko00561 Glycerolipid metabolism
===
ACP	K02078	acpP; acyl carrier protein	Cvel_32060.t1	-	-	Vbra_4440.t1	-	-
NS	K06133	ACPS; 4'-phosphopanthetheinyl transferase (ACP activation) [EC:2.7.8.-]	-	Cvel_11241.t1	-	-	Vbra_16983.t1	-
1	K01909/K05939	AAS; acyl-[acyl-carrier-protein]-phospholipid O-acyltransferase / long-chain-fatty-acid--[acyl-carrier-protein] ligase [EC:6.2.1.20]	-	-	-	-	-	-
2	K00057	gpsA; glycerol-3-phosphate dehydrogenase (NAD(P)+) [EC:1.1.1.94]	Cvel_2972.t1	Cvel_29855.t1	-	Vbra_13832.t1	Vbra_8504.t1, Vbra_2332.t1	-
NS	K00111	glpAD; glycerol-3-phosphate dehydrogenase, mitochondrial [EC:1.1.5.3]	-	-	Cvel_27966.t1-@	-	-	Vbra_21162.t1-@
3	K00630	ATS1; glycerol-3-phosphate O-acyltransferase [EC:2.3.1.15]	Cvel_26113.t1	-	-	Vbra_9602.t1	-	-
4	K00655	plsC; 1-acyl-sn-glycerol-3-phosphate acyltransferase [EC:2.3.1.51]	Cvel_592.t1-@, Cvel_33850.t1-@	Cvel_8898.t1, Cvel_10119.t1	-	Vbra_10783.t1, Vbra_17027.t1-e	Vbra_15150.t1, Vbra_18572.t1	-
5	K00981	E2.7.7.41; phosphatidate cytidylyltransferase [EC:2.7.7.41]	Cvel_4068.t1	Cvel_16630.t1(ER), Cvel_19727.t1	-	Vbra_3821.t1-$	Vbra_14134.t1, Vbra_19924.t1(ER)	-
6	K00995	pgsA; CDP-diacylglycerol---glycerol-3-phosphate 3-phosphatidyltransferase [EC:2.7.8.5]	Cvel_26456.t1	Cvel_13204.t1	-	Vbra_4704.t1	Vbra_9833.t1	-
7	K01094	GEP4; phosphatidylglycerophosphatase GEP4 [EC:3.1.3.27]	Cvel_17890.t1-@	-	-	-	-	-
NS	K01517	ADPRM; manganese-dependent ADP-ribose/CDP-alcohol diphosphatase [EC:3.6.1.13 3.6.1.16 3.6.1.53]	Cvel_24528.t1	-	-	Vbra_13539.t1	-	-
8	K01080	PLPP; phosphatidate phosphatase [EC:3.1.3.4]	-	-	-	Vbra_3115.t1-@	-	-
NS	K15728	phosphatidate phosphatase LPIN [EC:3.1.3.4]	-	Cvel_LIPIN__M_41814+M_41813	-	-	Vbra_19091.t1	-
9	K03715	MGD; 1,2-diacylglycerol 3-beta-galactosyltransferase [EC:2.4.1.46]	Cvel_24725.t1, Cvel_3670.t1-@	-	-	Vbra_1275.t1, Vbra_5918.t1	-	-
10	K09480	DGD; digalactosyldiacylglycerol synthase [EC:2.4.1.241]	Cvel_7453.t1-@	-	-	Vbra_19411.t1-edit@	-	-
NS	K07407	galA; alpha-galactosidase [EC:3.2.1.22]	Cvel_3723.t1-@	Cvel_8772.t1, Cvel_27102.t1-$	-	Vbra_8702.t1-@, Vbra_14926.t1-e@	Vbra_3133.t1, Vbra_17522.t1	-
11	K22920	UGP3; UTP---glucose-1-phosphate uridylyltransferase [EC:2.7.7.9]	-	-	-	-	-	-
12	K06118	SQD1; UDP-sulfoquinovose synthase [EC:3.13.1.1]	Cvel_16341.t1	-	-	Vbra_4609.t1	-	-
13	K06119	SQD2; sulfoquinovosyltransferase [EC:2.4.1.-]	Cvel_24652.t1	-	-	Vbra_4131.t1-e	-	-
ko00010 Glycolysis / Gluconeogenesis
===
1	K00844	HK; hexokinase [EC:2.7.1.1]	-	Cvel_28726.t1 (ER)	-	-	Vbra_12725.t1 (ER)	-
2	K01810	GPI; glucose-6-phosphate isomerase [EC:5.3.1.9]	-	Cvel_6428.t1-e (ER)	-	-	Vbra_12361.t1	-
3	K03841	FBP; fructose-1,6-bisphosphatase I [EC:3.1.3.11]	Cvel_26172.t1-e@	Cvel_3063.t1, Cvel_16838.t1, Cvel_26261.t1	-	Vbra_7881.t1	Vbra_9434.t1, Vbra_10444.t1, Vbra_19884.t1	-
3	K00895	pfp; diphosphate-dependent phosphofructokinase [EC:2.7.1.90]	-	Cvel_1923.t1-$, Cvel_29506.t1-e	-	-	Vbra_2820.t1, Vbra_8214.t1, Vbra_11690.t1	-	Cvel_1923.t1 appears pseudogenized
4	K01623	ALDO; fructose-bisphosphate aldolase, class I [EC:4.1.2.13]	Cvel_5088.t1-@, Cvel_21581.t1-@	Cvel_20853.t1, Cvel_31170.t1	-	Vbra_14099.t1-@, Vbra_16096.t1-e	Vbra_14257.t1, Vbra_21867.t1	-
4	K01624	FbaA; fructose-bisphosphate aldolase, class II [EC:4.1.2.13]	-	Cvel_24470.t1	-	-	-	-
4	K11645	FbaB; fructose-bisphosphate aldolase, class I [EC:4.1.2.13]	-	-	-	-	-	-
5	K01803	TPI; triosephosphate isomerase (TIM) [EC:5.3.1.1]	Cvel_11213.t1, Cvel_26393.t1-$	Cvel_17569.t1	-	Vbra_15673.t1	Vbra_16848.t1	-
6	K00134	GAPDH; glyceraldehyde 3-phosphate dehydrogenase [EC:1.2.1.12]	Cvel_5775.t1-@	Cvel_9420.t1-e	-	Vbra_15241.t1-@	Vbra_3476.t1 (ER?), Vbra_120.t1-$	-
6		GAPDH(NADP); glyceraldehyde 3-phosphate dehydrogenase NADP-dependent	-	Cvel_2151.t1	-	-	Vbra_4219.t1, Vbra_18085.t1	-
7	K00927	PGK; phosphoglycerate kinase [EC:2.7.2.3]	Cvel_8779.t1, Cvel_21993.t1	Cvel_15170.t1, Cvel_22642.t1	-	Vbra_17333.t1	Vbra_15428.t1	-
8	K01834	PGAM; 2,3-bisphosphoglycerate-dependent phosphoglycerate mutase [EC:5.4.2.11]	Cvel_9830.t1-e@, Cvel_12467.t1-$, Cvel_28848.t1-e	Cvel_17730.t1	-	Vbra_9667.t1	Vbra_19859.t1	-
8		PGM; unknown origin phosphoglycerate mutase	Cvel_1776.t1-e@	Cvel_9585.t1	-	Vbra_12058.t1-e	Vbra_7093.t1	-
9	K01689	ENO; enolase [EC:4.2.1.11]	Cvel_19348.t1	Cvel_9376.t1, Cvel_31580.t1	-	Vbra_12143.t1-e	Vbra_4728.t1	-
10	K00873	PyrK; pyruvate kinase [EC:2.7.1.40]	Cvel_7872.t1-e@	Cvel_2121.t1	-	Vbra_11555.t1	Vbra_20104.t1	-
11	K01006	ppdK; pyruvate, orthophosphate dikinase [EC:2.7.9.1]	Cvel_14048.t1-e	Cvel_13097.t1	-	Vbra_15267.t1	Vbra_12798.t1	-
12	K00161	PDHA; pyruvate dehydrogenase E1 component alpha subunit [EC:1.2.4.1] might work with K01652 acetolactate synthase [EC:2.2.1.6]?? pyruvate dehydrogenase E1 component alpha subunit [EC:1.2.4.1]	Cvel_18110.t1	-	-	Vbra_8768.t1-e	-	-
12	K00162	PDHB; pyruvate dehydrogenase E1 component beta subunit [EC:1.2.4.1]	Cvel_17541.t1-e@	-	-	Vbra_13704.t1	-	-
12	K00627	PDH-E2; pyruvate dehydrogenase E2 component (dihydrolipoamide acetyltransferase) [EC:2.3.1.12]	Cvel_496.t1-@	-	-	Vbra_20387.t1	-	-
12	K00382	DLD; dihydrolipoamide dehydrogenase [EC:1.8.1.4], also part of Gly cleavage system	Cvel_22994.t1-e	Cvel_3714.t1	Cvel_20601.t1	Vbra_1060.t1-e	Vbra_9476.t1	Vbra_17014.t1
13	K00016	L-lactate dehydrogenase [NADH] [EC:1.1.1.27]	-	-	-	-	Vbra_2211.t1-@, Vbra_4978.t1, Vbra_16839.t1-@	-
ko00710 Calvin cycle, carbon fixation, pentose-phosphate cycle
===
1	K01803	TPI; triosephosphate isomerase (TIM) [EC:5.3.1.1]	Cvel_11213.t1, Cvel_26393.t1-$	Cvel_17569.t1	-	Vbra_15673.t1	Vbra_16848.t1	-
2	K01623	ALDO; fructose-bisphosphate aldolase, class I [EC:4.1.2.13]	Cvel_5088.t1-@, Cvel_21581.t1-@	Cvel_20853.t1, Cvel_31170.t1	-	Vbra_14099.t1-@, Vbra_16096.t1-e	Vbra_14257.t1, Vbra_21867.t1	-
2	K01624	FbaA; fructose-bisphosphate aldolase, class II [EC:4.1.2.13]	-	Cvel_24470.t1	-	-	-	-
3	K03841	FBP; fructose-1,6-bisphosphatase I [EC:3.1.3.11]	Cvel_26172.t1-e@	Cvel_3063.t1, Cvel_16838.t1, Cvel_26261.t1	-	Vbra_7881.t1	Vbra_9434.t1, Vbra_10444.t1, Vbra_19884.t1	-
3	K03527	FBP; fructose-1,6-bisphosphatase I [EC:3.1.3.11] (fusion with ispH)	Cvel_2579.t1	-	-	Vbra_14917.t1-e@	-	-
4	K00615	TKTL; transketolase [EC:2.2.1.1]	Cvel_22580.t1	Cvel_4889.t1	-	Vbra_1953.t1	Vbra_14493.t1	-
5	K01100	SBP; sedoheptulose-bisphosphatase [EC:3.1.3.37]	Cvel_3393.t1	Cvel_4538.t1	-	Vbra_10343.t1	Vbra_13114.t1	-
6	K01807	rpiA; ribose 5-phosphate isomerase A [EC:5.3.1.6]	Cvel_26177.t1-e	not found	-	Vbra_7895.t1	not found	-
7	K01783	RPE; ribulose-phosphate 3-epimerase [EC:5.1.3.1]	Cvel_12918.t1-@	Cvel_10846-e.t1	-	Vbra_20457.t1-@	Vbra_11456.t1, Vbra_20358.t1-$	-
8	K00855	PRK; phosphoribulokinase [EC:2.7.1.19]	Cvel_14585.t1-@	-	-	Vbra_2429.t1	-	-
9		RBC; bacterial single-subunit RuBisCO [EC:4.1.1.39]	Cvel_22467.t1-@	-	-	Vbra_7578.t1	-	-
10	K00927	PGK; phosphoglycerate kinase [EC:2.7.2.3]	Cvel_8779.t1, Cvel_21993.t1	Cvel_15170.t1, Cvel_22642.t1	-	Vbra_17333.t1	Vbra_15428.t1	-
11	K00134	GAPDH; glyceraldehyde 3-phosphate dehydrogenase [EC:1.2.1.12]	Cvel_5775.t1-@	Cvel_9420.t1-e	-	Vbra_3476.t1-@, Vbra_15241.t1-@	Vbra_120.t1-$	-
-		GAPDH(NADP); glyceraldehyde 3-phosphate dehydrogenase NADP-dependent	-	Cvel_2151.t1	-	-	-	-
NS	K01834	PGAM; 2,3-bisphosphoglycerate-dependent phosphoglycerate mutase [EC:5.4.2.11]	Cvel_9830.t1-e@, Cvel_12467.t1-$, Cvel_28848.t1-e	Cvel_17730.t1	-	Vbra_9667.t1	Vbra_19859.t1	-
NS		PGM; unknown origin phosphoglycerate mutase	Cvel_1776.t1-e@	Cvel_9585.t1	-	Vbra_12058.t1-e	Vbra_7093.t1	-
12	K19269	PGP; phosphoglycolate phosphatase [EC:3.1.3.18 3.1.3.48]	Cvel_6427.t1, Cvel_7835.t1	-	-	Vbra_4442.t1-e@, Vbra_16704.t1-@	-	-
NS	K11517	HAO; 2-hydroxyacid (glycolate) oxidase [EC:1.1.3.15]	-	Cvel_5763.t1-e	-	-	Vbra_7868.t1, Vbra_19079.t1	-
13	K00948	PRPS; ribose-phosphate pyrophosphokinase [EC:2.7.6.1] >> purine metabolism ko00230, >> pyrimidine metabolism ko00240, >> histidine metabolism ko00340	Cvel_14724.t1	Cvel_6489.t1-$	-	Vbra_3977.t1	Vbra_18736.t1-$	-
14	K00616	TAL; transaldolase [EC:2.2.1.2]	-	Cvel_19228.t1	-	-	Vbra_17075.t1	-
ko00500 Starch metabolism
===
1	K01835	pgm; phosphoglucomutase [EC:5.4.2.2]	-	Cvel_11076.t1, Cvel_21811.t1-$, Cvel_22350.t1	-	-	Vbra_3443.t1, Vbra_19870.t1	-
2	K00963	UGP2; UTP--glucose-1-phosphate uridylyltransferase [EC:2.7.7.9]	-	Cvel_2881.t1	-	-	-	-
2	K00963	glucose pyrophosphorylase [EC:2.7.7.9]		Cvel_19167.t1, Cvel_21578.t1	-	-	Vbra_12441.t1, Vbra_13314.t1
3	K00703	starch synthase [EC:2.4.1.21]	-	Cvel_9952.t1	-	-	Vbra_19877.t1, Vbra_13108.t1	-
3	K00750	GYG; glycogenin [EC:2.4.1.186]	-	Cvel_31587.t1	-	-	Vbra_10395.t1	-
4	K00700	1,4-alpha-glucan branching enzyme [EC:2.4.1.18]	-	Cvel_2560.t1, Cvel_6924.t1, Cvel_20619.t1, Cvel_22229.t1	-	-	Vbra_8800.t1, Vbra_11534.t1 Vbra_16998.t1, Vbra_21205.t1	-
4	K00700	1,4-alpha-glucan branching enzyme, cyanobacterial [EC:2.4.1.18]	-	-	-	-	Vbra_4757.t1-e, Vbra_19757.t1	-
5		indirect debranching enzyme	-	Cvel_9931.t1	-	-	Vbra_16712.t1	-
6	K01176	alpha-amylase [EC:3.2.1.1]	-	Cvel_1082.t1, Cvel_4418.t1	-	-	Vbra_7098.t1	-
6	K08244	alpha-glucan water dikinase (R1 protein) [EC:2.7.9.4]	-	Cvel_912.t1	-	-	Vbra_5721.t1, Vbra_7068.t1	-
6	K00688	glycogen phosphorylase [EC:2.4.1.1]	-	Cvel_18721.t1	-	-	Vbra_10544.t1	-
6	K00688	alpha-glucan phosphorylase, proteobacterial [EC:2.4.1.1]	-	Cvel_4205.t1	-	-	Vbra_14192.t1	-
6	K01187	alpha-glucosidase [EC:3.2.1.20]	-	Cvel_12230.t1, Cvel_13655.t1	-	-	Vbra_14039.t1	-
NS	K01513	ENPP1_3; ectonucleotide pyrophosphatase/phosphodiesterase family member 1/3 [EC:3.1.4.1, 3.6.1.9]	-	Cvel_14289.t1	-	-	-	-
ko00020 Citrate cycle (TCA cycle)
===
NS	K13954	yiaY; alcohol dehydrogenase [EC:1.1.1.1]	Cvel_22780.t1	Cvel_1146.t1, Cvel_8076.t1-$, Cvel_14151.t1, Cvel_16873.t1	-	Vbra_5980.t1	Vbra_4060.t1, Vbra_10312.t1	-
NS	K00128	ALDH; aldehyde dehydrogenase (NAD+) [EC:1.2.1.3]	-	Cvel_2021.t1, Cvel_2859.t1	Cvel_24027.t1	-	Vbra_1671.t1, Vbra_22197.t1-e, Vbra_18085.t1	-
1	K00166	BCKDHA; 2-oxoisovalerate dehydrogenase E1 component alpha subunit [EC:1.2.4.4]	-	-	Cvel_17237.t1, Cvel_29199.t1	-	-	Vbra_6694.t1-edit, Vbra_10811.t1
1	K00167	BCKDHB; 2-oxoisovalerate dehydrogenase E1 component beta subunit [EC:1.2.4.4]	-	-	Cvel_10703.t1	-	-	Vbra_18210.t1-e
1	K09699	bkdB; 2-oxoisovalerate dehydrogenase E2 component (dihydrolipoyl transacylase) [EC:2.3.1.168]	-	-	Cvel_12138.t1	-	-	Vbra_21090.t1
1	K00382	DLD; dihydrolipoamide dehydrogenase [EC:1.8.1.4], also part of Gly cleavage system	Cvel_22994.t1-e	Cvel_3714.t1	Cvel_20601.t1	Vbra_1060.t1-e	Vbra_9476.t1	Vbra_17014.t1
1B	K03737	nifJ; pyruvate-ferredoxin/flavodoxin oxidoreductase [EC:1.2.7.1 1.2.7.-]	-	Cvel_6121.t1	-	-	Vbra_21448.t1	-
2	K01958	PYC; pyruvate carboxylase [EC:6.4.1.1]	-	-	Cvel_26063.t1	-	-	Vbra_18793.t1
3	K01647	CS; citrate synthase [EC:2.3.3.1]	-	Cvel_2669.t1, Cvel_26263.t1-e	Cvel_26007.t1-e, Cvel_29416.t1-$	-	Vbra_5984.t1+Vbra_5983.t1 Vbra_13740.t1, Vbra_20518.t1	Vbra_22680.t1
3	K01648	ACLY; ATP citrate (pro-S)-lyase [EC:2.3.3.8]	-	Cvel_28624.t1+Cvel_27679.t1	-	-	Vbra_19688.t1	-
4	K01681	ACO; aconitate hydratase [EC:4.2.1.3]	-	Cvel_2356.t1-e	Cvel_99.t1	-	Vbra_19550.t1	Vbra_19550.t1-edit
5	K00031	IDH1; isocitrate dehydrogenase (NADP) [EC:1.1.1.42]	-	Cvel_6419.t1, Cvel_20565.t1	Cvel_9474.t1-@	-	Vbra_13861.t1	Vbra_7497.t1
6	K00164	OGDH; 2-oxoglutarate dehydrogenase E1 component [EC:1.2.4.2]	-	-	Cvel_17012.t1	-	-	Vbra_8910.t1
6	K00658	DLST; 2-oxoglutarate dehydrogenase E2 component (dihydrolipoamide succinyltransferase) [EC:2.3.1.61]	-	-	Cvel_1149.t1, Cvel_11147.t1-e	-	-	Vbra_8264.t1, Vbra_17042.t1
6	K00382	DLD; dihydrolipoamide dehydrogenase [EC:1.8.1.4], also part of Gly cleavage system	Cvel_22994.t1-e	Cvel_3714.t1	Cvel_20601.t1	Vbra_1060.t1-e	Vbra_9476.t1	Vbra_17014.t1
7	K01902	sucD; succinyl-CoA synthetase alpha subunit [EC:6.2.1.5]	-	-	Cvel_27627.t1	-	-	Vbra_1698.t1
7	K01903	sucC; succinyl-CoA synthetase beta subunit [EC:6.2.1.5]	-	-	Cvel_7609.t1-@, Cvel_14620.t1	-	-	Vbra_1994.t1, Vbra_7959.t1
8	K00234	SDHA; succinate dehydrogenase (ubiquinone) flavoprotein subunit [EC:1.3.5.1]	-	-	Cvel_16566.t1	-	-	Vbra_17232.t1
8	K00240	sdhB; succinate dehydrogenase / fumarate reductase, iron-sulfur subunit [EC:1.3.5.1 1.3.5.4]	-	-	Cvel_25569.t1-@	-	-	Vbra_11127.t1
9	K01676	fumA, fumB; fumarate hydratase, class I [EC:4.2.1.2]	-	-	Cvel_104.t1	-	-	Vbra_9577.t1
9	K01679	fumC, FH; fumarate hydratase, class II [EC:4.2.1.2]	-	-	Cvel_7908.t1-$	-	-	Vbra_13575.t1
10	K00025/K00026	MDH; malate dehydrogenase [EC:1.1.1.37]	-	-	Cvel_21902.t1	-	-	Vbra_7670.t1
10	K00024	mdh; malate and lactate dehydrogenase [EC:1.1.1.37]	-	-	Cvel_22760.t1	-	-	Vbra_2940.t1
11	K00027	ME2, sfcA, maeA; malate dehydrogenase (oxaloacetate-decarboxylating) [EC:1.1.1.38]	-	Cvel_11448.t1	-	-	Vbra_17851.t1	-
11	K00029	maeB; malate dehydrogenase (oxaloacetate-decarboxylating)(NADP+) [EC:1.1.1.40]	-	-	Cvel_1621.t1-@	-	-	Vbra_19014.t1-@
11	K00028	MDH; malate dehydrogenase (decarboxylating) [EC:1.1.1.39]	-	Cvel_22446.t1	-	-	-	-
12	K01596	PCK; phosphoenolpyruvate carboxykinase (GTP) [EC:4.1.1.32]	Cvel_16186.t1-@	Cvel_15431.t1	-	-	-	-
12	K01610	pckA; phosphoenolpyruvate carboxykinase (ATP) [EC:4.1.1.49]	-	Cvel_9483.t1	-	-	Vbra_12053.t1	-
NS	K01637	ICL, aceA; isocitrate lyase [EC:4.1.3.1]	-	Cvel_11082.t1	-	-	Vbra_21814.t1	-
NS	K01638﻿	MS, aceB, glcB; malate synthase [EC:2.3.3.9]	-	Cvel_155.t1, Cvel_11081.t1	-	-	Vbra_6119.t1, Vbra_18864.t1	-
NS		citT; putative citrate transporter	-	-	Cvel_1916.t1-@	-	-	Vbra_19078.t1-@
Iron-sulfur cluster assembly
===
1	K01079	serB; phosphoserine phosphatase [EC:3.1.3.3]	Cvel_639.t1-e@	-	-	Vbra_13568.t1	-	-
2	K00640	cysE; serine O-acetyltransferase	Cvel_7369.t1-@, Cvel_2329.t1-@	-	-	-	-	-
3	K01738	cysK; cysteine synthase [EC:2.5.1.47]	Cvel_14306.t1-@	Cvel_745.t1, Cvel_2330.t1	-	Vbra_638.t1	Vbra_8085.t1, Vbra_20765.t1	-
SUF	K11717	sufS; cysteine desulfurase / selenocysteine lyase [EC:2.8.1.7 4.4.1.16]	Cvel_2564.t1	-	-	Vbra_6995.t1	-	-
SUF		sufE; Fe-S cluster assembly protein SufE	Cvel_21762.t1-e	-	-	Vbra_4677.t1-e	-	-
SUF	K09014	sufB; Fe-S cluster assembly protein SufB	Cvel_4495.t1	-	-	HM222968	-	-
SUF	K09015	sufD; Fe-S cluster assembly protein SufD	Cvel_17786.t1	-	-	Vbra_21980.t1-e	-	-
SUF	K09013	sufC; Fe-S cluster assembly ATP-binding protein	Cvel_14.t1	-	-	Vbra_4547.t1	-	-
SUF		sufU, nifU; Fe-S cluster assembly protein SufU	Cvel_13098.t1, Cvel_22466.t1-e	-	-	Vbra_20791.t1, Vbra_18723.t1	-	-
NS	K04487	nifS; cysteine desulfurase [EC:2.8.1.7]	-	Cvel_2794.t1, Cvel_7449.t1	-	-	-	-
NS		csdA; cysteine desulfurase [EC:2.8.1.7]	-	Cvel_10289.t1	-	-	Vbra_8536.t1	-
NS	K04487	iscS, NFS1; cysteine desulfurase [EC:2.8.1.7]	-	-	Cvel_27718.t1	-	-	Vbra_7562.t1
NS	K22074	nfu1; Fe-S cluster scaffold homolog, mitochondrial	-	-	Cvel_5443.t1	-	-	Vbra_22053.t1-$
Sulfur assimilation
===
1	K00387	SUOX; sulfite oxidase [EC:1.8.3.1]	-	-	Cvel_23666.t1	-	-	Vbra_15567.t1
2	K00380	cysJ; sulfite reductase (NADPH) flavoprotein alpha-component [EC:1.8.1.2]	-	-	Cvel_8163.t1	-	-	Vbra_10401.t1
2	K00381	cysI; sulfite reductase (NADPH) hemoprotein beta-component [EC:1.8.1.2]	-	-	Cvel_6332.t1	-	-	Vbra_10400.t1
Glycine cleavage, Formyltetrahydrofolate synthesis
===
GCS	K02437	gcvH; glycine cleavage system H protein (fTHF synthesis)	-	-	Cvel_1172.t1	-	-	Vbra_5481.t1
GCS	K00281	gcvP; glycine cleavage system P protein [EC:1.4.4.2]	-	-	Cvel_30900.t1-e	-	-	Vbra_11341.t1
GCS	K00605	gcvT; glycine cleavage system T protein [EC:2.1.2.10]	-	Cvel_6911.t1	Cvel_12729.t1	-	Vbra_2219.t1	Vbra_645.t1
GCS	K00382	DLD; dihydrolipoamide dehydrogenase [EC:1.8.1.4], also Gly cleavage system L protein	Cvel_22994.t1-e	Cvel_3714.t1	Cvel_20601.t1	Vbra_1060.t1-e	Vbra_9476.t1	Vbra_17014.t1
NS	K00600	glyA-SHMT; glycine hydroxymethyltransferase [EC:2.1.2.1]	Cvel_16622.t1-@	Cvel_16955.t1	Cvel_26260.t1-e	Vbra_9264.t1-$	Vbra_19629.t1	Vbra_4081.t1
NS	K01491	folD; methylenetetrahydrofolate dehydrogenase (NADP+) / methenyltetrahydrofolate cyclohydrolase [EC:1.5.1.5 3.5.4.9]	Cvel_18269.t1-@	Cvel_16008.t1	-	Vbra_21798.t1-$	Vbra_20939.t1	-
NS	K01874	MARS; methionyl-tRNA synthetase [EC:6.1.1.10]	Cvel_7165.t1	Cvel_21221.t1	-	Vbra_1113.t1	Vbra_13101.t1	-
NS	K00604	MTFMT; methionyl-tRNA formyltransferase [EC:2.1.2.9]	Cvel_5977.t1	-	-	Vbra_2853.t1	-	-
ko00740 Riboflavin synthesis
===
1	K14652	ribBA; 3,4-dihydroxy 2-butanone 4-phosphate synthase / GTP cyclohydrolase II [EC:4.1.99.12 3.5.4.25]	Cvel_4363.t1-@	-	-	Vbra_19552.t1-@	-	-
2	K11752	ribD; diaminohydroxyphosphoribosylaminopyrimidine deaminase / 5-amino-6-(5-phosphoribosylamino)uracil reductase [EC:3.5.4.26 1.1.1.193]	Cvel_27782.t1-e	-	-	Vbra_1322.t1-e	-	-
3	several	5-amino-6-(5-phospho-D-ribitylamino)uracil phosphatase [EC:3.1.3.104]	-	-	-	Vbra_2787.t1	-	-
4	K00794	ribH; 6,7-dimethyl-8-ribityllumazine synthase [EC:2.5.1.78]	Cvel_16716.t1-e@	-	-	Vbra_22167.t1	-	-
5	K00793	ribE; riboflavin synthase alpha chain [EC:2.5.1.9]	Cvel_26759.t1	-	-	Vbra_17803.t1-e	-	-
6	K00861	RFK; riboflavin kinase [EC:2.7.1.26]	-	Cvel_154.t1-$	-	Vbra_16866.t1	-	-
6+7	K11753	ribF; riboflavin kinase / FMN adenylyltransferase [EC:2.7.1.26 2.7.7.2]	Cvel_21053.t1-e	-	-	-	-	-
7	K00953	FLAD1; FAD synthetase [EC:2.7.7.2]	Cvel_3267.t1-e@	-	-	Vbra_21170.t1-e@	-	-
NS	K01513	ENPP1_3; ectonucleotide pyrophosphatase/phosphodiesterase family member 1/3 [EC:3.1.4.1 3.6.1.9]	-	Cvel_14289.t1-@	-	-	-	-
ko00750 Vitamin B6 metabolism
===
NS	K06215	pdxS; pyridoxal 5'-phosphate synthase pdxS subunit [EC:4.3.3.6]	-	Cvel_25695.t1	-	-	Vbra_16493.t1	-
NS	K08681	pdxT; 5'-phosphate synthase pdxT subunit [EC:4.3.3.6]	-	Cvel_6313.t1	-	-	Vbra_18028.t1	-
NS	K00868	pdxK; pyridoxine kinase [EC:2.7.1.35]	-	Cvel_6834.t1	-	-	Vbra_8884.t1	-
NS	K13248	PHOSPHO2; pyridoxal phosphate phosphatase PHOSPHO2 [EC:3.1.3.74]	-	Cvel_17672.t1	-	-	-	-
NS	K05275	pdxDH; pyridoxine 4-dehydrogenase [EC:1.1.1.65]	Cvel_8200.t1-@	-	-	Vbra_18600.t1	-	-
NS - not shown
$ - gene fragment
@ - SP or N-terminal extension detected
e - elongated from transcriptomic data

## Sheet: secretory proteins
ID	Function (PANTHER annotation)
Cvel_10797.t1-e	ER LUMEN PROTEIN RETAINING RECEPTOR
Cvel_12132.t1	CYCLIC NUCLEOTIDE PHOSPHODIESTERASE
Cvel_1234.t1	LIPASE 4-RELATED
Cvel_13535.t1	SERINE/THREONINE-PROTEIN KINASE
Cvel_13655.t1	ALPHA-GLUCOSIDASE
Cvel_13887.t1	DUAL SPECIFICITY PROTEIN PHOSPHATASE
Cvel_14049.t1	PROTEIN DISULFIDE ISOMERASE
Cvel_15970.t1	X-LINKED RETINITIS PIGMENTOSA GTPASE REGULATOR
Cvel_16417.t1	REGULATOR OF CHROMOSOME CONDENSATION
Cvel_16434.t1	E3 UBIQUITIN-PROTEIN LIGASE PRAJA
Cvel_17289.t2	PROTEIN KINASE
Cvel_17819.t1	PHOSPHOLIPASE B, PLB1
Cvel_17860.t1	PHOSPHATIDYLINOSITOL SYNTHASE
Cvel_1933.t1	CYCLIC NUCLEOTIDE PHOSPHODIESTERASE
Cvel_19330.t1	CYCLIC NUCLEOTIDE PHOSPHODIESTERASE
Cvel_20107.t1	RCC1 AND BTB DOMAIN-CONTAINING PROTEIN 1
Cvel_20466.t1	PROTEIN KINASE, ANKYRIN REPEAT
Cvel_20521.t1	CYCLIC NUCLEOTIDE PHOSPHODIESTERASE
Cvel_20627.t1	MITOGEN-ACTIVATED PROTEIN KINASE 15
Cvel_21299.t1	ER LUMEN PROTEIN RETAINING RECEPTOR
Cvel_21478.t1	REGULATOR OF CHROMOSOME CONDENSATION
Cvel_21680.t1-e	PROTEIN DISULFIDE ISOMERASE
Cvel_2381.t1	QUIESCIN Q6-RELATED SULFHYDRYL OXIDASE, GOLGI PROTEIN
Cvel_2470.t1	MITOGEN-ACTIVATED PROTEIN KINASE
Cvel_2479.t1-e	REGULATOR OF CHROMOSOME CONDENSATION
Cvel_26763.t1	PROTEIN KINASE
Cvel_28726.t1	HEXOKINASE
Cvel_2924.t1	CATION ATP-ASE
Cvel_31139.t1	CYCLIC NUCLEOTIDE PHOSPHODIESTERASE
Cvel_32692.t1	PROTEIN DISULFIDE ISOMERASE
Cvel_33720.t1	PROTEIN PHOSPHATASE 2C
Cvel_33771.t1	PENICILLIN-BINDING PROTEIN 1A
Cvel_5021.t1	SERINE/THREONINE-PROTEIN KINASE
Cvel_5155.t1	UBIQUITIN-ACTIVATING ENZYME E1
Cvel_5841.t1	PROTEIN KINASE
Cvel_6046.t1	PROTEIN DISULFIDE ISOMERASE
Cvel_6138.t1	PHOSPHOLIPASE B1, MEMBRANE-ASSOCIATED
Cvel_7251.t1	RING FINGER AND PROTEASE ASSOCIATED DOMAIN-CONTAINING
Cvel_7716.t1	REGULATOR OF CHROMOSOME CONDENSATION
Cvel_7840.t1	X-LINKED RETINITIS PIGMENTOSA GTPASE REGULATOR
Cvel_8285.t1	PROTEIN DISULFIDE ISOMERASE
Cvel_8743.t1	PROTEIN DISULFIDE ISOMERASE
Cvel_8818.t1	FAMILY NOT NAMED
Cvel_9863.t1	X-LINKED RETINITIS PIGMENTOSA GTPASE REGULATOR
Cvel_9992.t1	L-GULONOLACTONE OXIDASE
Vbra_11999.t1	ZINC FINGER PROTEIN
Vbra_12065.t1	PROTEIN DISULFIDE ISOMERASE
Vbra_12725.t1	HEXOKINASE
Vbra_13882.t1	RING FINGER DOMAIN-CONTAINING
Vbra_14039.t1	ALPHA-GLUCOSIDASE
Vbra_16771.t1	PHOSPHATIDYLINOSITOL SYNTHASE
Vbra_17292.t1	BRCA1-ASSOCIATED PROTEIN
Vbra_17993.t1	PROTEIN DISULFIDE ISOMERASE
Vbra_18731.t1-e	ER LUMEN PROTEIN-RETAINING RECEPTOR
Vbra_19780.t1	LEU REPEAT FAMILY 8
Vbra_19861.t1	PROTEIN DISULFIDE ISOMERASE
Vbra_20284.t1	PROTEIN DISULFIDE ISOMERASE
Vbra_20635.t1	GROUP XIV SECRETORY PHOSPHOLIPASE A2
Vbra_2071.t1	AMP-BINDING DOMAIN PROTEIN
Vbra_22187.t1	PROTEIN DISULFIDE ISOMERASE
Vbra_5056.t1	CYCLIC NUCLEOTIDE PHOSPHODIESTERASE
Vbra_5231.t1	FILAMIN REPEAT PROTEIN
Vbra_7068.t1	ALPHA-GLUCAN WATER DIKINASE 1, CHLOROPLASTIC-RELATED
e - elongated from transcriptomic data

## Sheet: amino acids
No.	ko01230 Biosynthesis of amino acids (modules as in Fig. 2)		Chromera velia AC			Vitrella brassicaformis AC			NOTE
			plastid	cytosol	mitochondrion	plastid	cytosol	mitochondrion
	GLUTAMINE / ARGININE / UREA CYCLE
1	K01915	GS, glnA; glutamine synthetase [EC:6.3.1.2]	-	Cvel_26302.t1	-	-	Vbra_17912.t1,Vbra_22548.t1	-
2	K00264	NADH:GOGAT; glutamate synthase (NADH) [EC:1.4.1.14]	-	Cvel_8240.t1	Cvel_30583.t1 +Cvel_8300.t1-@	-	Vbra_6014.t1	Vbra_16198.t1
3	K14682	argAB; amino-acid N-acetyltransferase [EC:2.3.1.1]	Cvel_14717.t1-@	-	-	Vbra_17419.t1-edit	-	-
4	K00930	argB; acetylglutamate kinase [EC:2.7.2.8]	Cvel_2857.t1-$, Cvel_20025.t1-@	-	-	Vbra_22575.t1	-	-
5	K00145	argC; N-acetyl-gamma-glutamyl-phosphate reductase [EC:1.2.1.38]	Cvel_4905.t1	-	-	Vbra_22408.t1-e@	-	-
6	K00821	argD; acetylornithine/N-succinyldiaminopimelate aminotransferase [EC:2.6.1.11, 2.6.1.17]	Cvel_17408.t1	-	-	Vbra_3421.t1	-	-
7	K00620	argJ; glutamate N-acetyltransferase / amino-acid N-acetyltransferase [EC:2.3.1.35, 2.3.1.1]	Cvel_33200.t1, Cvel_35011.t1-e@	-	-	Vbra_2959.t1-e	-	-
8	K01948	CPS1; carbamoyl-phosphate synthase (Gln) [EC:6.3.4.16]	-	Cvel_10392.t1	-	-	Vbra_21417.t1	-
9	K00611	OTC; ornithine carbamoyltransferase [EC:2.1.3.3]	-	Cvel_21721.t1-@	Cvel_15340.t1	-	Vbra_18764.t1	-
10	K01940	argG, ASS1; argininosuccinate synthase [EC:6.3.4.5]	-	Cvel_13771.t1	-	-	Vbra_8491.t1	-
11	K01755	argH, ASL; argininosuccinate lyase [EC:4.3.2.1]	-	Cvel_25076.t1	-	-	Vbra_2439.t1	-
12	K01476	rocF; arginase [EC:3.5.3.1]	-	Cvel_3573.t1	-	-	Vbra_19878.t1	-
	POLYAMINES - not in reference data
NS	K01581	ODC1, speC, speF; ornithine decarboxylase [EC:4.1.1.17]	-	Cvel_14597.t1	-	-	Vbra_837.t1, Vbra_8476.t1	-
NS	K17839	PAO; polyamine oxidase [EC:1.5.3.17, 1.5.3.-]	-	Cvel_1333.t1-@, Cvel_18471.t1-@	-	-	Vbra_13522.t1	-
NS	K00797	speE, SRM; spermidine synthase [EC:2.5.1.16]	-	Cvel_3792.t1, Cvel_24648.t1	-	-	Vbra_1287.t1, Vbra_8820.t1.t1-@	-
	PROLINE
13	K00931	proB; glutamate 5-kinase [EC:2.7.2.11]	-	Cvel_13099.t1, Cvel_18643.t1	-	-	Vbra_9373.t1	-
14	K00147	proA; glutamate-5-semialdehyde dehydrogenase [EC:1.2.1.41]	-	Cvel_24191.t1	-	-	Vbra_19967.t1	-
15	K00286	proC; pyrroline-5-carboxylate reductase [EC:1.5.1.2]	-	Cvel_19337.t1-e	-	-	Vbra_21909.t1	-
	VALINE / ISOLEUCINE / LEUCINE - not in reference data
NS	K01652	ilvBGI; acetolactate synthase I/II/III large subunit [EC:2.2.1.6]	Cvel_15928.t1	Cvel_2861.t1, Cvel_19529.t1, Cvel_23250.t1	Cvel_22789.t1	Vbra_19396.t1	-	Vbra_14543.t1
NS	K00053	ilvC; ketol-acid reductoisomerase [EC:1.1.1.86]	-	Cvel_21548.t1-$	-	Vbra_1414.t1	-	Vbra_9858.t1
NS	K01687	ilvD; dihydroxy-acid dehydratase [EC:4.2.1.9]	-	Cvel_3915.t1-$	-	Vbra_10711.t1	-	Vbra_14798.t1
NS	K00826	E2.6.1.42; branched-chain amino acid aminotransferase [EC:2.6.1.42]	-	Cvel_3924.t1, Cvel_12207.t1, Cvel_28953.t1	Cvel_7798.t1	Vbra_5584.t1	Vbra_12783.t1, Vbra_17217.t1	Vbra_14568.t1-@
NS	K01649	leuA; 2-isopropylmalate synthase [EC:2.3.3.13]	-	Cvel_10177.t1, Cvel_11912.t1	-	-	Vbra_16289.t1, Vbra_18585.t1	-
NS	K01703/K01704	leuCD; 3-isopropylmalate/(R)-2-methylmalate dehydratase subunits [EC:4.2.1.33, 4.2.1.35]	-	Cvel_6995.t1	-	-	Vbra_6297.t1	-
NS	K00052	leuB; 3-isopropylmalate dehydrogenase [EC:1.1.1.85]	-	Cvel_23608.t1	-	-	Vbra_12066.t1	-
	SERINE / CYSTEINE / METHIONINE
1	K00058	serA; D-3-phosphoglycerate dehydrogenase / 2-oxoglutarate reductase [EC:1.1.1.95 1.1.1.399]	-	Cvel_34326.t1	-	-	Vbra_11964.t1 , Vbra_15173.t1	-
2	K00831	serC; phosphoserine aminotransferase [EC:2.6.1.52]	-	Cvel_11118.t1, Cvel_17926.t1, Cvel_20204.t1	-	-	Vbra_10799.t1	-
3	K01079	serB; phosphoserine phosphatase [EC:3.1.3.3]	Cvel_639.t1-@	-	-	Vbra_13568.t1	-	-
NS	K00640	cysE; serine O-acetyltransferase [EC:2.3.1.30]	Cvel_7369.t1-@, Cvel_2329.t1-@	-	-	-	-	-
NS	K01738	cysK; cysteine synthase [EC:2.5.1.47]	Cvel_14306.t1-@	Cvel_745.t1, Cvel_2330.t1	-	Vbra_638.t1	Vbra_8085.t1, Vbra_20765.t1-@	-
4	K01697	CBS; cystathionine beta-synthase [EC:4.2.1.22]	-	Cvel_1314.t1	-	-	Vbra_17216.t1	-
5	K01758	CTH; cystathionine gamma-lyase [EC:4.4.1.1]	-	Cvel_645.t1, Cvel_20901.t1 Cvel_28055.t1,	Cvel_7751.t1-e	-	Vbra_10216.t1, Vbra_13155.t1, Vbra_9262.t1	-
6	K01760	metC; cysteine-S-conjugate beta-lyase [EC:4.4.1.13]	-	Cvel_14819.t1	-	-	Vbra_11961.t1	-
7	K00549	metE; 5-methyltetrahydropteroyltriglutamate--homocysteine methyltransferase [EC:2.1.1.14]	-	Cvel_13093.t1	-	-	Vbra_10797.t1	-
7	K00548	metH, MTR; 5-methyltetrahydrofolate--homocysteine methyltransferase [EC:2.1.1.13]	-	Cvel_1463.t1	-	-	-	-
NS	K00789	metK; S-adenosylmethionine synthetase [EC:2.5.1.6]	-	Cvel_2048.t1	-	-	Vbra_12672.t1	-
	GLYCINE
NS	K01620	ltaE; threonine aldolase [EC:4.1.2.48]	-	Cvel_13432.t1, Cvel_21379.t1	-	-	Vbra_12993.t1	Vbra_22174.t1-e
NS	K00600	glyA-SHMT; glycine hydroxymethyltransferase [EC:2.1.2.1]	Cvel_16622.t1-@	Cvel_16955.t1	Cvel_26260.t1-e	Vbra_9264.t1-$	Vbra_19629.t1	Vbra_4081.t1
	PHENYLALANINE / TYROSINE / TRYPTOPHAN
1	K01626	aroFGH; 3-deoxy-7-phosphoheptulonate synthase (DAHP synthetase 1) [EC:2.5.1.54]	-	Cvel_9210.t1, Cvel_19078.t1, Cvel_25221.t1-$	-	-	Vbra_7333.t1, Vbra_8329.t1	-
1	K01626	aroFGH; 3-deoxy-7-phosphoheptulonate synthase (DAHP synthetase 2) [EC:2.5.1.54]	-	Cvel_35871.t1+Cvel_25042.t1	-	-	Vbra_1118.t1	-
2019-03-02	K13830	ARO1; pentafunctional AROM polypeptide [EC:4.2.3.4, 4.2.1.10, 1.1.1.25, 2.7.1.71, 2.5.1.19]	-	Cvel_20600.t1	-	-	Vbra_5368.t1	-
2	K01735	aroB; 3-dehydroquinate synthase [EC:4.2.3.4]	-	Cvel_9644.t1	-	-	Vbra_7968.t1	-
NS	K11646	K11646; 3-dehydroquinate synthase II, different pathway [EC:1.4.1.24]	-	Cvel_10872.t1-@	-	-	Vbra_13891.t1	-
4	K01736	aroC; chorismate synthase [EC:4.2.3.5]	-	Cvel_24742.t1	-	-	Vbra_7642.t1	-
5	K01657/K01658	trpEG; anthranilate synthase component I+II [EC:4.1.3.27]	-	Cvel_2631.t1, Cvel_20797.t1	-	-	Vbra_10835.t1	-
6	K00766	trpD; anthranilate phosphoribosyltransferase [EC:2.4.2.18]	-	Cvel_1585.t1	-	-	Vbra_10828.t1	-
2019-08-07	K13498	trpCF; indole-3-glycerol phosphate synthase / phosphoribosylanthranilate isomerase [EC:4.1.1.48, 5.3.1.24]	-	Cvel_19740.t1	-	-	Vbra_4894.t1	-
8	K01609	trpC; indole-3-glycerol phosphate synthase [EC:4.1.1.48]	-	Cvel_31099.t1	-	-	Vbra_14040.t1	-
9	K01695/K01696	trpAB; tryptophan synthase alpha and beta chain [EC:4.2.1.20]	-	Cvel_10839.t1	-	-	Vbra_22230.t1	-
10	K01850	E5.4.99.5; chorismate mutase [EC:5.4.99.5]	-	Cvel_19478.t1-@?	-	-	Vbra_18229.t1-$?	-
11	K15849/K04518	trifunctional Glu/Asp-prephenate aminotransferase [EC:2.6.1.1, 2.6.1.78, 2.6.1.79] prephenate dehydrogenase [EC:1.3.1.12] and prephenate dehydratase [4.2.1.51]	-	Cvel_15617.t1	-	-	Vbra_17060.t1	-
12	K00815	TAT; tyrosine aminotransferase [EC:2.6.1.5]	-	Cvel_20894.t1	-	-	Vbra_19986.t1	-
13	K00500	phhA, PAH; phenylalanine-4-hydroxylase [EC:1.14.16.1]	-	Cvel_8003.t1	-	-	Vbra_10556.t1	-
	HISTIDINE
1	K00765	hisG; ATP phosphoribosyltransferase [EC:2.4.2.17]	-	Cvel_1762.t1	-	-	Vbra_19458.t1	-
2019-03-02	K11755	hisIE; phosphoribosyl-ATP pyrophosphohydrolase / phosphoribosyl-AMP cyclohydrolase [EC:3.6.1.31, 3.5.4.19]	-	Cvel_28991.t1	-	-	Vbra_10108.t1	-
4	K01814	hisA; phosphoribosylformimino-5-aminoimidazole carboxamide ribotide isomerase [EC:5.3.1.16]	-	Cvel_29924.t1	-	-	Vbra_16629.t1	-
5	K01663	HIS7; imidazole glycerol-phosphate synthase [EC:4.3.2.10]	-	Cvel_4933.t1	-	-	Vbra_2908.t1	-
6-9	K00817/K00013/K01089	hisBCD; imidazolglycerolP dehydratase [EC:4.2.1.19], HstdlP aminotransferase [EC:2.6.1.9], HstdlP phosphatase [EC:3.1.3.15], Hstdl dehydrogenase [EC:1.1.1.23]	-	Cvel_18370.t1	-	-	Vbra_3958.t1	-
	ASPARTATE / ASPARAGINE / LYSINE / THREONINE / ALANINE
NS	K14454	GOT1; aspartate aminotransferase, cytoplasmic [EC:2.6.1.1]	-	Cvel_14591.t1-peroxi	-	-	Vbra_18495.t1-peroxi	-
NS	K14455	GOT2; aspartate aminotransferase, mitochondrial [EC:2.6.1.1]	-	-	-	-	-	Vbra_9207.t1
1	K00812	aspB; aspartate aminotransferase [EC:2.6.1.1]	-	Cvel_10193.t1, Cvel_14438.t1, Cvel_26375.t1	-	-	Vbra_6062.t1, Vbra_8775.t1	-
2	K01914	asnA; aspartate--ammonia ligase [EC:6.3.1.1]	-	Cvel_5705.t1	-	-	-	-
2	K01953	asnB; asparagine synthase (glutamine-hydrolysing) [EC:6.3.5.4]	-	Cvel_2875.t1, Cvel_2943.t1	-	-	Vbra_10492.t1	-
3	K00928	lysC; aspartate kinase [EC:2.7.2.4]	-	Cvel_12752.t1, Cvel_30200.t1-$	-	-	Vbra_12842.t1-$, Vbra_15005.t1	-
4	K00133	asd; aspartate-semialdehyde dehydrogenase [EC:1.2.1.11]	-	Cvel_4475.t1	-	-	Vbra_3288.t1	-
5	K01714	dapA; 4-hydroxy-tetrahydrodipicolinate synthase [EC:4.3.3.7]	-	Cvel_8228.t1	-	-	Vbra_9842.t1	-
6	K00215	dapB; 4-hydroxy-tetrahydrodipicolinate reductase [EC:1.17.1.8]	-	Cvel_1992.t1	-	-	Vbra_19249.t1	-
7	K01586	lysA; diaminopimelate decarboxylase [EC:4.1.1.20]	-	Cvel_28671.t1	-	-	Vbra_14620.t1	-
8	K00003	hom; homoserine dehydrogenase [EC:1.1.1.3]	-	Cvel_10269.t1	-	-	Vbra_17964.t1	-
9	K00872	thrB1; homoserine kinase [EC:2.7.1.39]	-	Cvel_502.t1	-	-	Vbra_20343.t1	-
10	K01733	thrC; threonine synthase [EC:4.2.3.1]	-	Cvel_3432.t1, Cvel_15265.t1	-	-	Vbra_16654.t1, Vbra_17615.t1	-
11	K00814	GPT, ALT; alanine/glutamate transaminase [EC:2.6.1.2]	-	Cvel_6130.t1	-	-	Vbra_13724.t1, Vbra_16642.t1, Vbra_22019.t1	-	all have presequences
ko00250 Amino acid catabolism
===
NS	K01939	purA; adenylosuccinate synthase [EC:6.3.4.4]	-	Cvel_2237.t1	-	-	Vbra_5651.t1	-
NS	K01756	purB; adenylosuccinate lyase [EC:4.3.2.2]	-	-	Cvel_4514.t1	-	-	Vbra_16681.t1
NS	K01580	gadB, gadA, GAD; glutamate decarboxylase [EC:4.1.1.15]	-	Cvel_14494.t1	-	-	Vbra_10646.t1	-
NS	K13524	GABAT; 4-aminobutyrate aminotransferase / (S)-3-amino-2-methylpropionate transaminase [EC:2.6.1.19, 2.6.1.22]	-	-	Cvel_28730.t1-@	-	-	Vbra_12368.t1
NS	K00135	gabD; succinate-semialdehyde dehydrogenase / glutarate-semialdehyde dehydrogenase [EC:1.2.1.16, 1.2.1.79, 1.2.1.20]	-	-	Cvel_24789.t1 +Cvel_18094.t1	-	-	Vbra_7817.t1-e
NS	K15371	GDH2; glutamate dehydrogenase [EC:1.4.1.2]	-	Cvel_9941.t1	Cvel_10984.t1	-	Vbra_20587.t1	-
NS	K00166	BCKDHA; 2-oxoisovalerate dehydrogenase E1 component alpha subunit [EC:1.2.4.4]	-	-	Cvel_17237.t1, Cvel_29199.t1	-	-	Vbra_6694.t1-edit, Vbra_10811.t1
NS	K00167	BCKDHB; 2-oxoisovalerate dehydrogenase E1 component beta subunit [EC:1.2.4.4]	-	-	Cvel_10703.t1	-	-	Vbra_18210.t1-e
NS	K09699	bkdB; 2-oxoisovalerate dehydrogenase E2 component (dihydrolipoyl transacylase) [EC:2.3.1.168]	-	-	Cvel_12138.t1	-	-	Vbra_21090.t1
NS	K00382	DLD; dihydrolipoamide dehydrogenase [EC:1.8.1.4], also part of Gly cleavage system	Cvel_22994.t1-e	Cvel_3714.t1	Cvel_20601.t1	Vbra_1060.t1-e	Vbra_9476.t1	Vbra_17014.t1
NS - not shown
$ - gene fragment
@ - SP or N-terminal extension detected
e - elongated from transcriptomic data

## Sheet: trees
ArgJ
((((((((('WP_069893573.1_Candidatus_Marispirochaeta_associata':0.5585106696000001,'WP_083048001.1_Marispirochaeta_aestuarii':0.3706983760000001)100:0.2908235548000001,('WP_014456550.1_Spirochaeta_africana':0.7714983427,'WP_037546152.1_Spirochaeta_lutea':0.5617971075000001)86:0.13698335970000008)84:0.08332428939999992,'WP_037572816.1_Spirochaeta_cellobiosiphila':0.8522133655000002)81:0.05570853709…
polyprenyl-PP synthases
(((((((((((((((('Vitis_vinifera_AAR08151.1_GPS_geranyl_diphosphate_synthase':0.09551221230000007,'Glycine_max_XP_006579912.1_SoPS_solanesyl_diphosphate_synthase_3__chloroplastic_mitochondrial_isoform_X1':0.0881885092000001)74:0.026332542799999636,'Arabidopsis_thaliana_Q5HZ00.1_SoPS':0.1904962524)83:0.10191373520000013,'Oryza_sativa_Japonica_Group_Q653T6.1_SoPS':0.16288570429999982)100:0.270431202…
PRPP synthase
(((((((((('mSP_XP_023055115.1_Piliocolobus_tephrosceles':0.06597252619999949,'XP_023056759.2_Piliocolobus_tephrosceles':0.014642718299999746)94:0.14497223360000033,'XP_001349991.1_Plasmodium_falciparum_3D7':0.15624845110000019)60:0.05721206379999977,('XP_679399.1_Plasmodium_berghei_ANKA':0.02004546039999955,'XP_741946.2_Plasmodium_chabaudi_chabaudi':0.016453027899999917)100:0.16358798790000018)55…

## Sheet: sequence updates
>Cvel_639.t1__M_Transcript_8572extd
MVSCGGSLCRRTIEAEVKGAYRNLELPSKCCRRLLLILSFLILLFRPSAGFRALWTHKAVVRPNSVTHTRSVRLCSLRQP
NGNFDQASRSMGDLQGEKMASVKALLLKADVVCFDVDSTVLTSEAIDDFAAFLGKGEEVARLTKLAMEGGMKYEESLKLR
LDAMQPSKQSVQHFVENDKLVLTDGVAEVIKRLLSRGTEVFLVSGGFREIIVPLAEKLGIGADHVFANTLLFKEDGSFDC
FDPKQPTSRDMGKAAAMAQVRTRVAESKGKPEETVVALMVGDGATDLQARPPADAVIGYGGICMREKVKNEADWFITEFA
SLLDVLS
>Cvel_1776.t1__M_Transcript_38285extd
MERTGNSFSSFPFTKLEALLFLSVGLLSVNSLSARTRCFFFFSKMPPIENHQRDPESSRHPQTTVRRLRSLVLPSEKRRP
SVLCGSSTSVGGSTKAENSSPPLGLGRMPTLEDEEMRMADYMEQMDHYKHFYSPGTFPDHNLILQTPMRPREDKVPPRLI
LIRHGRSTWNLEGRMQGWADPPLADVGHDDARKSALKLLTLHPPVDTERIFCSDLERSRATCKYVLDILRRQRHIEFGEF
AEDFPLDMREDQRLRERHYGAFSGHLKSENTEVFGSGLLEKVRRGAFERPPVGGEPHCEKGGESLKDCQDRVKSFVHEEM
IPRLNRGEDVVIVGHNNLIRSMLPLVDLTLQLEFVEHVPPPKQDTPLVFHIGCDTAEECGVDPAEWRGDGQGHYSDAWLN
LVQLEGGEVVGVTVSGAEGEGKGLTEEEIWRDVPYD
>Cvel_2356.t1__M_Transcript_36324extd
MSGEKGLKSAEVTLDGMNYYSLTGLKDPRVEKLPYSIRVLLESALRNYDDFEIKKQDIENILDWEKTSQNATEIPFKPAR
VIMQDFTGVPAVVDLTAMRDAMHRLGGDPDKINPLVPSDLVIDHSVQVDFARSPDAAAKNQALEFERNKERFAFLKWGAS
AYKNMLIVPPGSGIVHQVNLEYLARVVFDDSDTLYPDSVVGTDSHTTMIDGLGVVGWGVGGIEAEAVMLGQPISMVLPEV
VGFKLTGKLHPLATATDVVLTVTQMLRKHGVVGKFVEFFGEGCKSLKLADRATIANMSPEYGATMGFFPVDAETLAYLRT
TGRSEEKIARVEKYLKANGLFRTWDKSETDPVFSSLLELDLNDVVPCVSGPKRPHDRVKVSDLKADFHACMPAPNGFKGF
GVKPEDLTKTAKFTFGGKEYDMKHGQVVIAAITSCTNTSNPSVMLGAGLLAKNAVARGLSVAPFIKTSLSPGSGVADCYL
KESGLIADLEKLGFYVAGFGCMTCIGNSGDLDEAIANCITQNDMVASAVLSGNRNFEARVHPLTKANYLASPPLVVAYAL
AGTVDIDFEKQPIGKDSEGKDVFLSEIWPSAETVAEIEKKVVRPEVFKDVYGKVASGENNPQWKTLAIPEGKLYKWDEKS
TYIHNPPFFQTMGIEPEPVKDIKEAYCLLNLGDSITTDHISPASRIAKGSPAAVYLTERGVEQKDFNSYGSRRGNDEIMA
RGTFANVRLINKLASETGPLTVYLPSGEQMAVYDAASKYMAAGLDLVILAGKEYGSGSSRDWAAKGPKLQGVKAVIAESY
ERIHRSNLVGMGILPLQFLDGQSAETLGLTGKERFTIKLSSQPLVVGMDVEVDAGGKKLMTKCRLDTDVEVAYFQHGGIL
QYVLRRLLKG
>Cvel_2479.t1__M_Transcript_16976extd
MKSFLAAGLLALLMCSLCSATYEGTAKLASLGGKFTLVIDAEGQLLAMGANEYGQLGVGDRTGREVPTEVPSLPNVTAVC
GGWEHGLALSANGTLYAFGRNEFGQLGLGMSDETDHSGHPNPQPVGGLEGSEVVGISCGAAHSVAWTREGTLYTWGLNEA
GQLGHGARTPEFLPRRVAALLPQQNCGEVLEASAGDVHTAVVCRNGAFLAMGSFGMARDSAFGEQVWPVRLPALRGADGE
EVEPVAVSAGEAHTLILTANKTVFALGSNRAGQLGLGRMDEGEDLPVMVRTLPGPIVEVAAGASHSLVRLDDGRVFVFGR
NNEGQLGLGSDVAGENTPVEVEGLLARRLFEGGASSAHSVVISDEGALLGAGENVGLQLAREKGVTVEEQKEAFRTFTTI
MDSPDEQMSTPVTPATTTTPAPTTPITTTTTTNSTTTTTTTTTTSTTTMIPSFSLVFLAFPLLRFFGGTATHPEAAASLT
PHLPGPPENDDIQRALNLTERFSAEEMGGPMVVSVRGSFENATAEADFAASCWGEGPSFAQGGVWYTFRLPLTGSSWRVE
ADTCTNTTVRGKGAGAWKNARLSHDPPQFXGNSQSKVVFWSEGGTDVLVLVSPLWSSRKEFTLTTSLIVEVPPSPPENDD
IRQAHNLTERFSATDETEGLMVVSVNGSLEGVTAEGDFGFCGAASDAFDSSGAVWFTFRLPPTRPTWMVQVDTCNNDTTT
TALAAMTGMSCASDPSSCNCKGRFRAGISCKIAFWWEGDADTFVLVRPREFLSGNGSVSDFTLTISVYLQDPPLNDELVN
ALDLTSSLSDVDDASRGAGGSGRVPLGVPGPLKAVSINGTLVGATPDGEVNHCTRLWDGDTSNRAGVWYRARLPPSRSYW
GVAVDTCGSPNGVDTALAVLSGPTCASDPSSCTCLGVNDNARTAGCGDAAWSHASRVTFLGAGGSEIFVLVMAREISDVA
PFALSLALTDPPSNDKAINAFDLTTSLSHRDGRDNSSSVVVKGTVVGASPRDKLSACGEEGEVGGVWYHLKLSEVSLLTV
RVEVEAGEDRRFFGGVFFKVLKGRKCLTDPADDACSCQYEHHRETSHDTLRVARGSYTLWVYSSPSLARSFRLRVHVSAS
IALQVRPRRVALGHSHSFVIHEEGQLFSFGTNFYGQLGLGDISDRHSPTRVPALSEVTDSCGGVGHSLVLVANGTLFSMG
SNHFGEVGLGVAGGSEAIPLTCA
>Cvel_3201.t1__M_Transcript_32881extd
MLRSCSATLALRGKPALCLLSQSRWLTTETTKDPGLGLASPDKNLVILGSGWAATSLIKYMDARKWKTVTVVSPRNYFLF
TPLLPGVTVGTNEPRSIIEPVRHMLLRHRGAGVDFLEAKAEDIDLQKKVITLSDCSNVPTEKPRKVPFDTLVVTVGATSA
TFGTPGVRENAHFLKEIPDALRIRTKIIDAFESANISEDTKEIDRLLHFVVVGGGPTGVEFAAELRDFIYEEVTHLYPRV
VARARVTLINAMGHLLNTYDVRISEYCAKTFGRNEINVLKNTLVTAVGEKELTVKDVQNPEKTTTIPFSVCVWAAGLAPQ
DFTCKISEKLGDAQKRKGLLETDEYLRVLGAEDYMYALGDCSSVRRPEISKVAKELFEECDTDKNGTVDFSEFRRALEIL
NKKYPQVDYTMEKAKDEFMREAFKKVGKEAGSSDGLTPDELQDCLAKIEGELKSFPATAQVASQEGEWLAKRFKGRDQKP
FRFHDKGIMAYVGGARAVIQSDVPSTIPFIGKTRAILSGMTVLYLWRGIYFSKMVSLRCKHLTFWDWVKAKVYGRDVSRL
>Cvel_3267.t1__M_Transcript_41242extd
MRVRSHFRPCLFLFFVFRFQLGECRQRVDSRRTSAFLSPPHVRTSKRMSATTAVDQETAKTEVGGKWSSSAFLDAVSLAT
RIQQESISGTFQAKLRKAVDVCRNTLRVYRPGCVYCSFNGGKDAVVVLHLLRAALGSLRDPEVERLLSRGEGPDSIPSSL
LPLKPKLVFFHNGPEEFEEIEQFVKDTKDQFDLELKLWDGGYVEGLRHIVGETPSALAFILGTRDGDPNSANQGTFEPSS
DWMPPFMRVNPILEWTYGDVWTFIRSYDLPYCDLYDKGYTSVGKKSSTLPNPALLRINSGSADQLSYLPAYCLNQTDWGK
ERAGRDGASANRRPLSLQSMQDGEDEKEQSVGLSPYLPQQSPSPPGDSGQGQGKTAAQAFAFASTNANAEKGVSINVPSP
AESPKRDFSAVSSITPLRHSSAASSALSGPPDESGVNRRLLKAKTAGLVVIGDEILKGLTADLNGPLAVRKLRAVGVKMQ
RICVVGDEEQAITDEVRRQLNKYDVVITSGGVGATHDDVTIRAVASALGEELQPNAQMLSRIAEAFKLNETAITPAHRKM
AMLPPSTTLRDVIDTSGKKSPWPVLQIDRVFVLPGVPKFFAAKMDVICGSWLGKPRPKATRKVTVALQEEKLVSLLNEIV
SRFPSVSFGSYPIFREEKSRPRTVIILETEQAAIALLRDALQELLERLPEQCVVSVEESDSLETAAALSDRV
>Cvel_4018.t1__JO800247.1extd
MGLRFLHSRPVILAALLTFLGFCHLSSSFLLPKHHARTRIRSPPVSSPDSSFSNLAAELQLSPAQDKLRSLQDGKDRSGS
FFIAQVSGRQHWMELGRFYDVYRLDVDIGKPITLNRVLLYKDTEGDFYWGHPFLEHVRVHATVLEHFRGPKVKSFKFKAK
TKYRRLVGHRQEMTRIRIDRIELLDHKEDPTWTVNKDPLYALMKNVYAEKKCQGTNFAELAERVVYDDHYIPNPV
>Cvel_5763.t1__KR704717.1extd
MEDPSSWINLAEVQAVAHKKMTKPAYDYYASGAEDEIALREAQMAFKRIRFLPKMLQGLPEKCDTKVKVLGGRYTLSSPL
IVPPMAMQKLAHPDGEIGACRAAKMHGVSYCLSTMATTKIEDVASAHSSTVVPPSEGESLSSLKMFQLYVYKDRRVSESL
IRRAEAAGFQALVITVDLPPLGHREADIRNRFHLPAPLRLENFIGESTTTEIDKKGASSGLADHSQAHFDSTLDWSIVPW
LRSVTTLPIVVKGILRADDALMARQHRVDAVWVSNHGGRQLDCTIAPIDALPEVVSALEGSGIDAWLDGGVRRGTDVVKA
LALGAKLVGVGRPVLWGLAAGGEKGVSRVLSMLKEELGTSLQLAGAPSVRDLSPDFLVMPGMTPFCRPSSQDTRKKMRRK
TQRAAPAVLTRNRTAVRGCTDAQRLEIIHRVKKIRNQEGFNDRFIRDLKAVHSISKAAEVVDRCCAEAYNPTDPDHEARL
DLLWRLLMAHPRRGGRITPEWELIGFQGSDPATDFRGVGLLGLNNLIALAHAYPYLTQKMLLEARGNPPEKFTGIENNGN
GRQQQGGGVRLASMPSTILEEAGALGEHSSEGSAGAPREGEGLRAGSTNHVPSPAAAAAATGLFTGGDDSPENGGPVRQS
PVSSCSRASCGSVWTEHDNTMRTPLECALQGGASGGAVGGGTQGSGARPHSRRPFLEAAAALWQSGAAKASEDPSRWPSP
SSSSMRGGGMGMGLGDGEGEGSMGAARGERQQGSADTLDDDLGLPDHWESDDGGRGEDEEEDVLPGVLQTRILGHSSDAG
EGGPRDGVEGRTQLSHIADAVSPTGVPIVSASARASAESNHAPSWSVNMAAAASGSPPRAYLEVSEEWQKSQQSASANWG
GKEKEKERERDPGGVVEEIVSVPVNGNSPTSPPSDGAGGLPADFFFSAMSPVETKRAMRLHAPPPLPCPTGVPPSISVST
PGGGALVSAVSSVPPGPDEIPSFSPPPSPLEAEASSAGADRGDRSAPHRSQPPPTCVTSSSIVPSPHGAGGRVRRRPSDT
SSVSQSMSGFGLRVAPGNRRRSASIVSLVFAKGPLDHIGPREAGLARMQRGRGSMQDLVAPPGGVFWEPPTGVTWGWYSW
ALTGLNITGWLRSWVVNRQPHVKRLIYGLKEDGEILRALQSLYALTFALFHLFWVEEYRPKTILEFSNAAKVFQDKFFSN
HIQPQADKNAGLPTAASAPAQVGGASSREGGDMPSPGACSSCKPSECLRCDGDGGDFDDAALWRIPSTLKDVEARVAAME
MEGKRRWNELQQQAATAAMAAANGADGVLRDTSPMSGGRGQGSR
>Cvel_6428.t1__M_Transcript_7068extd
MVTSFSSGKLFSRLQFTSSLSLLLSRRSASLYPTPRKFENKKLTRTMSLAEAPSANALIAHAERMKHVHLATLMQDESRN
EALFVKCGDIVMDFCREKMDTEVFTTLLKLAVETDVAGKIKAQLSGKKINSTEGRAVLHTALRAPADTVVEVDGKNVIPD
VHTVLNRMKRFAESVRRGDIVGHTGKVMKDVVCIGIGGSYLGPEFVFEALRTEEEAVAAASGRRLRFLANVDPIDVKRAL
EGLMPETTLVVIVSKTFTTAETMMNARTVKAWLLQSLRSEAAVSKHMVAVSTNIHATSEFGVNPDHVFGFWDWVGGRFSV
CSAVGILPLALQYGWGIVQKFLDGCHFMDQHYATAPLDANLPVLLGLISVWNANFMGYSCNALLPYCQSLLKFAPHIQQV
AMESNGKRVTIDGQVLSYEAEQIFFGEPGTNGQHSFYQLLHQGRVVPCEFIGFAQSQNPVHLTGEAVSNHDELMANFFAQ
PDALAFGKSREELEKANVPASLIPHKEFPGDRPSLSILMPKCTAFAVGSLLALYEHRVAVQGFLWNVNSFDQWGVELGKV
LAKEVRNFFGAARKGDGRMLGAFHPATQRLLQTYMDM
>Cvel_7524.t1__M_Transcript_5792extd
MADRSRGRSLSAVPRPALSRHLCRICLSFSLLSLACMPSPPGCLAFSLQKPLRGPSYFVRVRRRDEGRRRRSVFPLDALE
TGQSPTVSTALLGETGGGVIDARGDSDREEASVSAPSTRLVPSLRTLWDFTRPHTLIGSALCIPALHIFALSGSVGLSGM
LSRLPLLFRSVLFCLVPSLLMNVYITGLNQISDVVIDKVNKPQLPLPSERMTMNQAIVTVVLCVMGSLGLGFAPVEMATL
PLRLTLLGSFLLGTAYSIFPFRLKRFPLLAALCVIAVRGGVINLGFFWHALEAVAGTSMSLSEVLGDPRALFSTLFFTFF
GAVIALVKDVPDVRGDSLSGIRSFSVRVGQQRVFNLGYGTLAVLFGSTAVMLGLPLASAVCGLGLEGFGVGAEGGGVLLR
SLQRAGKWWSSAGTGARCVRSAVCGGSAWACGSVVSKGRRVDGKNQEQVAAFYMWIWKLFYLSYLALPFIV
>Cvel_7751.t1__M_Transcript_297extd
MRLFAFSPKIRNTKKLLAGIRPSQGKRGHRDGLRRMATASKGHKDSRGPESKADMSMHSLAVHAGDTIDKVHRAIVPPIT
CATSFVVDGLGDGEKGEFAYSRVKNPTRLAYETALADLEGGVYAAATSSGVAAASLAIDLLPSGSHVLVMRGVYGGTHRL
FQGVKAVSNGIEFEYIDMTDTETLRGRLRDTTRMVWVETPTNPLLELVDIRKVVETVKRTREDRNGCGGGRTVLVAVDNT
FASCFNQKPLDMGADLVMLSTSKYIGGHSDLIGGALVVRDRELAERVNFLSKSVGAIASPFDCFLALRGVKTLALRMERQ
CANALRVAQFLEGQEKVRDVRYPGLPSHKQHDVCRAQMRTGGAVVTIRLKENTAEMEGESEFSLDSVRRVVSPMRFFVLA
ESLGGVESMINHSATMSHGGMSREERESVGVFDSTLRLSIGIEDEADLTEDLRRGLAAL
>Cvel_7872.t1__M_Transcript_43023extd
MHLLVMFSLCALSSSVHHRVGAFLLRASSRTVGGVRPSAFSPSASGPSRQQHREFVSKLKPHAQRLHFSRLESSAESGNM
SEDSLSRFRLWAFTRTKQVATLGPASSTFEMIEKLFLKGVDVFRLNFSHGKREDKEALVKTVRDVEAKWDHPIALLADLQ
GPKLRVGVFEHDSVVLQEGQTFSFDSSSDPGDACRVQLPHPEILKTLRPGDVLLLDDGKLKMRVKRTSTQKEDEGGSETG
GEGEASEGEESSVSVECVVEVGGKLSSRKGVNTPTVVLPISAMSEKDRLDALYAKKIGVDWIALSFVQRPEDVQELRELV
GVGPKLLAKIEKPSAVDCIDDIIAVSDAIMVARGDLGVEMNCEDVPVIQKQIVDKCRKEGRPVIVATQMLESMITSPTPT
RAEASDVATAIYDGADAVMLSAETAAGQYPVEAVKVQQRILHRVESDANYQIGIDAKVAADRHHRDDTATDSLTMAAKHI
AETIDARGIVVFTLGGTSAIRASMGRPHKPILAITPDIRVARRLQLYWGVYPVADTQTVGSVEEMWQRACDVAVQEGIAN
RPEEQVVITAGLPFGTPGATNNLRVCQAAGPDVWEVEKDDYEKDSLSKVIKDEERMMENPEFQSYFKQQQQGGSGAGERP
PMGGQEGEDRDRGGRALSDLLSDDHEDKGGAKIDFY
>Cvel_8160.t2__M_Transcript_55794extd
MSLSSLRPGRGGAGRLLPTPFGALPTCRMPSPPSCLAPGAPPCLWNGSAGTYSPFGPLGGSLRFKRPRRRPLFYTRKNWF
EWRRKAVARMNRVKHAQRHIWPRNEDPSEKSPSKGKGKVLVFRVKRLKLSLRRLRMYGRLIKGLHLQDAVDWISSIPVYR
LQPIFQMLLRAQQKAMEIHHADPQRLYVENVCAEYGTPIKFLRMHKFPRIGILRSWLNALKVELRELPMEEYFHRLYVMG
KVPRSLSADMRVSLAEKRVGPQMAREWYPYLSAFTRNDHRMGLKWLDQTRQFDYYKTRKEWIEKYKANLVRIIRFFNKLS
GSLKPPECRLL
>Cvel_9313.t1__M_Transcript_33772extd
MRLWWVLSLAFLPANFALLLRRVAYVVQLPSSSAGFTASSPQRTSSRSSIVMRSTARTGREFTFGKRKTAMARVFVRPGN
GVYTVNGRDAWEYFGNDSKAFYTAFGPLIELKVEDQYNVEAFAKGSGLVSQAGAVSLGVARGLDRLQPNYHGLLRKYQWL
TSDGRNVERKKVGLHSARRRHQYSKR
>Cvel_9420.t1__M_Transcript_30643extd
MPLKLGINGFGRIGRLVFRAAIEKGSDVTVCAINDPFMPVDYMLYQLKYDSVHGRFPFPCDVKDGKLVVNGKTIEVYSEK
DPAAIKWGAAGADYVCESTGVFTSSDKASLHCGGGAKKVIISAPPKDATPMFVMGVNHEKYDSALKVVSNASCTTNCLAP
LAKVINDKFGIVEGLMTTVHAMTATQLTVDGPSKGGKDWRGGRAAGANIIPSSTGAAKAVGKVIPELNGKLTGMAFRVPT
FDVSVVDLPCKLAKPAKYADIIAAIKEASAGPMKGVLGWTEDEVVSQDFVHDSHSSIFDVNAGIALNDTFVKLVSWYDNE
WGYSNRLVDLAIHMSKKDGNF
>Cvel_9474.t1__M_Transcript_11840extd
MYFGLELVWCAVVALCLFQFRLSCSFPIPVVPPVSSPKMPTGFKKIKVDNPVVELDGDEMTRIIWKMIKDKLILPYLDMT
IDYYDLGIEARDQTDDKITVDAANAIKKCNVGIKCATITPDEARVKEFSLKKMWRSPNGTIRNILDGTIFRAPIMCKNIP
LLVPQWKKPIIIGRHGHGDQYKATDVVVKDPEGGKLQLVYTPKGGSPQTWDVFDFKSGGVAMAMYNTDDSIRGFAQACMK
YALSEGYPLYMSTKNTILKAYDGRFKDIFQETYDNEYKKEFEARGLWYEHRLIDDMVAFCIKSEGGYVWACKNYDGDVQS
DVVAQGYGSLGLMTSVLVCPDGKTIEAEAAHGTVTRHYRMHQQGKRTSTNPVASIFAWTRGLSHRAKLDSNEALGKFSQA
LEETCIEVIEKGFMTKDLALCIYGSAMKDDSYMFTDDFLAKIADEFEKKLLDRKITSAL
>Cvel_9778.t1__M_Transcript_49340extd
MPSLLIPLPVTPSRVFPRSPSRSPQCISAVYRCMATASAAASRQKFEVSTSRPDSTRISSGEKKRGQTFPLIGAKEQADI
FPSYTALSKPPSDAPFTPLRRPEFYTPLSGELNSSMLGNYRVWERDRLVDLVPEGLGGDIPKDITMISSLTTPVGLMFRQ
CAYEAMLSLEAEETAGEIRRRGFLIDGPKGSGKSCVLANLVIWARERGWLVIYEPRARRYMKEISEIRRSPSGLFIQAAP
TRQFLETLSVFNREMLGEIPVDMRVYGKSALDGYPHSQAVRRFDRMIEKAVELELRRSAGGEEEDEEEEDEEEEEEDNGF
DPDQPIPAEGITRRWRRSKKVFERSLKRRQEVESSVAASKERVRLWHEFRSDVELPSLRDRLPNPKSLWEICEFGMDHEA
FAVQSAYELFQQLKRQTKFPLMIAVDDWSDLFHVSQFLSIVYDSTQFDGWIPAYHLTMPRLLCRWDGGQFKRGVKVCATS
WYSNNPRDFRPELHGIRKDEVVQVPNFSPHEFATYVAYMQRKRVIKNFPLGKLEYFRMMCGGNGQDARRLLGTFY
>Cvel_9830.t1__JO807406.1extd
MIFVLLLCLSSTAVLVSSLQVIVGGEFGSLLAGRTTGFLLASGSSLTDSTDYMRRNSLNLQPAFRTLTLRFRPEAQNVDE
GALFLLKEHLKGVWLSNGHLENTMDLAILAGALPIARRLPVLALRRTVGQVRRSLFNNVLSSDVTQGGAVGMSEKGIPKA
SPGRVEFFEVEPRKKKWEDLDDQPPFTPVEATATMCADVASAALHSDPLVLGSSGSLGLSLFGVWSVRHKVGFLPPVYAE
RPCLGGMDDDSSSVALIGNSEGSEFVLYFGDNGPDKLYNVEDGKVAQGLIRWKNQMVFIFTALCHSVLKRDKLKAVFTEI
SVPEEGGELGGGHLTPGLLKVFLEVAGTACPPWSIHRREGPTLDLILTHRTPLTIPVSSRTFGDAVQRPSADSKLKTEVC
DLLAPVLQTLPGVQVIFLKQGDVKVLGEKVVEGGGPVEAFLNSASLQRHHYHSQGQDQKALRTSLALSGIDILGFGADDA
VTEVNGIGKVLSSLKRSFFSQKPGSLILVRHGESDWNFNKTFTGWVDADLCSRGIREIEHAGRLLLANGYDIDVVYTSRL
KRAIRSSWILLKELHAVYRPVYKSWRLNERMYGALEGLSKPGTALELGEEIVQSWRAGLKARPPPMDPTHPYWHRNERRY
RDLPPHRIPVTESLEDTMNRALPLWYSRILPDLAEGRNVMLVAHGNSLRGIVKHLDDISEEQIPHVGIPNGIPLVYKFDN
DLRPIKQDLAVPPLSGAFLEKKGILRAALDREAELAQHVPGYQVPCSPSDREAEVVPPHSPLTGALERHQMTELLVKVAN
SEKGGGTATEGGGEMQAQEGRDAAGGSADTAAEEEASGVKQKHQQQQQQSQQQSFQATRPTGSSDSELPSPLVVIIRHGK
TEFNKLGLFTGWNDVPLAKEGKDEARTAGKVLRDHGVQFDVVYTSWLTRAIETAWLVLDELDDLWLPIVKSWRLNERMYG
ALTGMSKKMIKQQHGDSQFTKWRRGFRCRPPPISSFSADYPGNDERYQKYVRDVRPSVFESLVRSVAHGRPELHRKFPRT
ESLSDCTRRTIPFYREVIEPEAIRQGKNVLISSSENAIRGLLMDLCDIPEERIHELEIPTGLSLVYDIKRRCVRLLDDGL
SPDPVERYNFGTAGDVLFRPCGEGAEGMQGEEGEESEECFVSADGKRSFAFDPIIRMPEKKRREVVNEENLNVEGEGGEV
SESRGDEEEQKLLQVSAV
>Cvel_10797.t1__M_Transcript_36740extd
MNVFRLAADMIHLASIFILLFKLTKSKNCVGISCRMQEMYAIVFCLRYVDLLYQFVSVYNSAMKVIFLISTFYLIYLMRY
KAPICQTYDANADNFPYEKFLLPPAAILGFLTAELWTIPEIMWSTSIWLEAVTIVPQLMLLQAQREIENLTSDYVFAMGT
YRALYIVNWVFRYFMEGYVNWVGWVGGIIQTGLYVDFFYYYAMSKWYGQKLVLPIAA
>Cvel_10846.t1__M_Transcript_23104extd
MPSQIEEAIICPSVLASDLSNLTGECQEILMSALVIPPKLSGILHFVPNITFGAPVVKSLRKNIPNAFFDCHLMVSNPGQ
WIEDFKKAGADQFTFHLETCEGSVEKAVELIDRIVATGMKAGITVKPSTPVEDSVFPVLRACPGKIHTVLIMTVEPGFGG
QSFMESMMAKVEKVRLAFPQVIVQVDGGLNVETTRVAAKAGATAIVAGTAIFGAKDPAAVVAEMRSLVNSKGG
>Cvel_11147.t1__M_Transcript_4266extd
MRRLVVQRLAGTLLSLRSQGGVLPRHGMIALQTGAKAKFFGRQFRFFSSDSGDLFIMKVPQMGESITEGSIQKWNKQIGD
FVEADEVVCVIETDKVSIDVHAPRAGKVVAHGVDEGGTVFVGGDLVKLDTSATGGGQAAAPKAEASEATQAQTQTAAPSA
PAAAAPSPGSGGRHRVPMIRFPDRSQGGGGHGTSAASAASSASPGSSAGGPTKTKDTVEFFDDWTELPDRLKPQPLTEEE
IEAINNGGLEPKEKWVTKTLMKM
>Cvel_11248.t1__M_Transcript_36940full
MPKNLNLFGKYLRRLGPVAQRGWKRWHVSRPVPVKAYGRMPSISSQMGLYHDEDFNTFYKTAFTLKRTAQKVKATTFKKD
FRSEALNTTIPNLRVTTSALHAMDDIGGFDAYILRTPPQELRSNTGEKMRKLMYYYMEHPEVKSWGLPWKVFLRAKDQAD
PYFARHLHLSRKERNEKLLAKTNKRFSPYYLPSSQNMHPERQPFIEGSEEPEHINLWWKSTPELESAFRRRLGEAKSFDK
AFADHREEGAY
>Cvel_11304.t1__M_Transcript_43700extd
MQRLTSFRSAVGVCLGGRVLPPPCPESCLSPESLSLSFSFAQLRFRKKKRKKEKIIPTPERVATTGMPVLRLKDHLGTPE
PSYHMAKTIRSQIGRAVAGWKMKKQFAYRNKYRLQKAVGLDHSADPEEMGRGAKVGSAAYTPLTKMQHLASLPRHTEDDS
RFASEVPRHTLHYTVKWGPPRTEKDPTGYQCVVTFRLSECNLTSEQQQRVLDIVGRERYDRETGIVALESDLFADRNQNA
AFLGDALEVLMRKAVAT
>Cvel_13572.t1__M_Transcript_21954extd
MLVSKLCWTFFLLSCAFGTHRRLRASEAFLLGTPSSSLRRRRLPELSRSQTRLLAVTPKGSGTDQIAIMTQPIGDETAES
AGSSEEETSSLYDVLKPPSGADPFDMVKGQLSVLGDDIRELVDTDHPVLKLAASHFFSLKSGKKFRPTIVLHMAKICAAA
FETAGAGDEAGAGGKTEEEQAAIFERQRKLGQITEMIHTASLIHDDVLDEAETRRGFDAVHKVYSNKVAVLAGDFLLARA
SVLLARLGNVVVVEEMAKALDALVTGEVMQARARPEDLSTFDWYIRKSYYKTASLIAQSCKSAALLQGFLPGSEQVVAAE
KFGYHLGLSFQIVDDLLDFTASADLLGKPALSDVRNGHATAPVLFAMDEHPALKPLIHRKFKNDGDVDLTFKLLKQSKGL
QRTKELAEWHAQEAARWLSVFPETESSQALVRVLNRVVTRQK
>Cvel_13826.t1__M_Transcript_25269extd
LGQTVSCHVSAPLQLCVCAIMWSNASSDSSTCGAPVKRTEEGRSVCSTHDDPKRSRGSGDLSVERGPLQIPSRHRLQAGF
SGSLLRSWQGVPPLQPSNLVFPVFVVDQEELKEEIRTMPGQFRFGYKTLVRELSSLVEKGLGGVMIFGVVEGGLKDERGT
CADSLDGPVIKALQILKRELPQLLLVADVCLCEYTNHGHCGILDQSGRVINKCSVDRIAEIAVAYARAGADVLAPSDMSE
GRVMQIKKRLLADSEIAHKAVMSYSAKFASAFYGPFREAAGSAPSFGDRKCYQLPPEARTLGIRASLRDAEEGADFLMVK
PASHYLDVVKALHDRVDVPLAVYQVSGEYAMLKFASEAGALDLRTAVLESVASMQRAGASVVITYFAPELLDWLP
>Cvel_14048.t1__M_Transcript_50549extd
MRPFLSLFLSLFALSWGFVLRHQPSELVRKNAQKRLSSFSRRGALSMQKVLEKPSAVATEANGQTKWVYSFGKDHPAPPL
DRNLLGGKGKGVAEMTAMGLPVSPGFVITTEACVRFREKKEVPKSMDAQVDQAIAVLEKMMDAKLGDPENPLLVAVRSGA
RISMPGMMETVLNLGLNDETVVGFGKKINNERTAWDAYRRFIQMYGNVVMDMGLLKFEQKLAQKKTDKGVEFDVDLDAAA
LQELVAEYKEVYQEATGEPFPQNPREQMEKAILAVFKSWDGEKAIAYRRYHGYPDDWGTAVVVMAMVFGNKGDNSGTGVG
FTRDPATGERRFYGEFLLNAQGEDVVAGIRTPQPVNKAQAEKTGSTLPSLEEVMPSVYNQLEEVGQTLETHFQDMQDVEF
TIDEGRLFMLQTRAGKRTGVAAVKVAYDMLKEGLIDEEEALMRVEPSQLTQLLFPIFADSDKRQAEKEGKLVARGLNAGP
GAASGVVAMTSKEAIEFAKKGIKCVLLREETSPEDFAGMVAAQGILTQRGGATSHAAVVARGLGKPCVCGCAEITFDEET
GTAKVAGQTLKTGDPISIDGSTGEVFIDALRTRPSEILQVLMDKSMSPEESETYQQYATLMDLADKHRRLDVRTNADTPD
DTQVARAFGAQGIGLVRTEHMFMEKKRLLEVRKMLFSTAEEDRREAVAKLLPFQKADFKAIFKIMDGLPVNIRLLDPPLH
EFLPHSKREFEELRAEMGVSTDELEAVADSLREANPMLGHRGCRLGICYPYLTEMQVEAIFQAAVEAQQEGIQVFPEVMV
PLVGDKKELDHQKGLIQQTTKRVFEKMGAEVPHKIGTMIEVPRGALQAEQLAESAEYFSFGTNDLTQCTFGMSRDDANSF
LPVYTQGVEFTDGQVKQILDFDPFQTVDQTGVGELVKIAMERGNKSRPGIKCGICGEHGGEARGVKFFHRLGLHYVSCSP
FRVPVARLAAGQAAIEEKRAKGAEGK
>Cvel_16670.t1__M_Transcript_3370extd
MKIPREVVLQLAKGFTGRSKNCYKLAYPKVIHWMRQDFYTRLKRKRRFRVYWMSKINIASREWNLTYAHLTCGLRHANIW
IDRKNLCTLAETEPVSFKALVDEAKRLYYVQASKPRNIEDL
>Cvel_16716.t1__M_Transcript_29046extd
MMCGSAVGVFVWLSLLLVAASHQTLSGFLSSSSLFRSRHQRQGQRQRLCMVAPQQGIAFDAAKLNGTDLKFAVVRTRWNS
QITEPLLNDVKKALVDAGVDPENIFETDVPGSWELPMVTKYLAFSQKFDGVIPIGCLVKGETYHFEYIAGAASDALMQVQ
QSSGVPVTFGILTVETLDQAMERADGEKSHGYSWGQTAVEMALLRRWASGRKSTKMGFGVSPESAVAASLAEWEGKKTDK
AKYLF
>Cvel_17541.t1__M_Transcript_12518extd
MKVCSVLAAAVYASDCQSVSAFLSGPGTGKLILPSPPGRQQPLLSSQHAECSLPVTCLPMSALVEGEKVNGVHVKDWKVE
RTMFQALHMATAEEMERDPAVCVVGEDVGHYGGSYKVTQQLHYRFGNFRVLDTPIVENTFTGMAIGASCAGLRPVIEGMN
MGFLLMAYNQISNNGGMLRYTSGGQFEVPVVIRGPGGIGKQLGPEHSQRLEAYLNAVPGLKLVMPSTPYNARGLLKSAIR
DNNPVVFFEHVLLYNLKEEIPLLPYTLPLDKAEIARPGKDITLICYSRQRHVCTEAANRLAKMGIDAEVLDLISLKPIDL
VSIKKSLQKTHKCIIVEECSKTGGIGADVMAQVIETCANDLDELPMRLSSKDIPTPYNRLLEEAVVVKPEDVVNSVVWMM
ASRGGVNVMPKP
>Cvel_18171.t1__M_Transcript_23666-edit
MRLLGLLSVSFPLLLGSGRGFLNSPVSPLFRSRDSVSSHAWKRSRDLSRHSPLFSEASPAGDQKGGGGDGVEASTISWLP
APLAAVYKFTRPHTIRGTILASVVGVARALVENPECVDLALVPRALFGLLGLLLGNAWIVGVNQIYDVDIDRVNKPYLPV
ASGELTRTQAWILLTISGVLGPLLVRKFYPGLIFLMYMSGLVIGTSYSVPPFHLKRFPVAAGLIIATVRGFLLNFGVYYA
ARQALGLPFVWNPSVVFLARFMTVFALVIAITKDLPDVEGDKKYKVDTFATKLGVKKVATIACALLGSNYLSAILEAGWK
GVKGSS
>Cvel_19337.t1__M_Transcript_9654extd
MACCFPLKLAEPELIVGKPKMKIGFVGAGMMANALAEGFVTKGLCAREDITMSDAFPAALEKAKQKGFKITTDNKKLTAD
NEVVFLSVKPQVVNAVLGEVKAGWSPSKLLVSICAGVSIKTFQDTLGPVKVARVMPNTPAMVGAGASAISMSKECGTADA
DLAKRLMEGVGLAVVVEEKHLDAVTGVSGSGPAYIYMVIEAMSDAGVKQGLPRDVATGLAAQTVLGSAQMVISTKTHPAV
LKEQVTSPGGTTIAAVAALEETGLRRAMIAAVEAATEKSKELGKPKL
>Cvel_21053.t1__M_Transcript_54917extd
MFALQLPPSLLGLMVTVCLAVECASRVLPMRKILSRGCKRGLCTFVPLSPAHRGGDGKQRRRLTASPFTNSLRRKAVDAA
PPFSSNLAHSLSFGAAGEEGWRDRCQTGVHLCIGVFDGCHLGHQLLFETVRRQAASDAGATLCLTFDPHPDSVIRAMKVE
KEKEKSGGQTHNEIADKTQGTDYSAELIWPLERRIRTLTDRENFDAVSVDTFDQDYAKQTPEDFLQRIFLRFPSLKSVTV
GEDFVFGARAQGNVEILQEICSRRGIDVLCVGDLKWNGSRVSSSTIRRRLREGQVGDAAKLLGIPSFSLSGKFVSGKRLG
RTIGFPTLNIRWTPQCSPRFGVYAVELKPWHVGGEGLPGVANFGLRPTVNDADPEPLLEVHLLEPQGEAGEGQADGQQSS
RSSTLPYLSAEEGHGAAVALLDFLRPEKKFNSLDELKEQLKTDCQRAKEVHEARRSAGFLPAFKSQFK
>Cvel_21680.t1__M_Transcript_38580extd
MKFLSQAVCLLGLFACAWAEGEDEAVVTLTEGTFDEFVTSNPMSLIEFYAPWCGHCKRLAPEYEKAAQKLKGTFPLAKVD
ATVERSLADKFQIRGYPTIKFFKNGKDFEYDGGRTESTIVDWIEKKTGPAVTVVKSADELTKILGEKHVVYVGKLKSDSS
DLYKTFEKVADDNRDAGTFVAFVDGGHDDSIAVHRKDEGETPATDKSEAALTEFVLAESFPLFGPINGDNYGKYVDAERD
MIWACLAPSDYTKFASAIRDVAKTFRSEYSFVWLDTDEFSSHAENALGVSDFPAVVLQAKAGRYVFPSKDITGDALKMTA
LSALLVLLLSLSLHSVGGDGDGEDFVVVLTDDNMREFVSKNSRVLVEFYAPWCGHCKALEPEYKEAASVMKNAGMETVLA
KVDATKQTGIASEFEIRGYPTLKYFVNGSPQDYNGPRQADGIVDWLEKREKPNFKELTEGEVDDFVAAHEFSMVVRAKKG
SKKVKLFKTAVSELLDEKEKFGLVLVEEDGEVRTEYHRPQFNPEDDKRILTYNGKMQASELRRFLRDSRYPLISEKFDAA
MYLYDPIHHSAIVALSGAEAQEQWKEAGHDFLESLRGEVYFTFIDLEDDMNASLLNDVAPALEEGGVLFLERPSVKDAEG
PVKPKKFLLKEGAASLDSLKTFFGSWKAGKLPEYLKSEPVPAVNEGPVKVVVADSFDDVVLDPQKDVFVKYYAPWCGHCK
SLAPAWDKLAETVHKKYSKVVIAKLDATANDVIDDVRGFPTLIFYPAGKKKMKMRNKMNYEGAREFESLLDFVEASMESE
EPRDEL
>Cvel_21762.t1__M_Transcript_49573extd
MLKCLHLSFLLSILCSCLVRKVLGFQWGGHSNRSPSLPPGRLRRGGQSPTLVRMSSSPTALQDLKLPAKLNELALAFAKM
PNPKMRYRQLLFFAQKCPPMESQYMVEENRVPGCLSTVHVHVLPFRDDEGIVRVNFQGDSDGQLTKGLVHLLVKGLSGCT
PSEIGEVDPEFVKATGLAESLTPGRNNGFLNMLKTMKKKARDVATEFEGSGSSTASVSPEES
>Cvel_22466.t1__M_Transcript_38997extd
MYFVSFLVCLLLGALPASAFLRASMVRRGISAGVGLRELRVHPPSVSVLATETKTAITKDPIISPFEDLGDKLSQMGTSD
TLPLTEDNVEKVLDECRPYLVADGGNVSLKEIDGPDVYLQLEGACGSCASSIVTVQMGISRRLREKIPEIGEIKAVSASE
EGEEISEAGIETVLDGVRPFLKVTGATIELVQFARPSQYAATVKLRISGRVTAAISRSVKMEIIARLRRQFPIISDVNFE
GDE
>Cvel_22643.t1__M_Transcript_36939extd
MRWWSVSFCTVLLVGPSAGFRLLQPFSFGPRRHLQPESSDERRQPNTVLNKVVWPTGEVTKSIYSPVMLSEEELDEWDEA
AHDEAVGDFIHVYPKDYDPKTDIIVPAEVAHNAYRKEGGPTLDPFASLEARGYQALKANKAKDNVDAAVIGTRTYDIHVL
FVDYLELDELKKEVYAYVTQMKKLDVQDLKVVWVGMKTLAYGIVALDENGQKQKYGSAQIIEFQCQLRPGAIKFIDERMR
GDPRILRHFFFKPDRIKRPLAKRIWRKLAQSGRLHEDNVGLERFLGSQKRMQMMSTHKEELGKVLNEISMEKSKKLGYFV
EPSKQPKGMFDDCLRKDGTEDPDLSLPVRELDKKEYDYSGFVRAKYFHNVEKYGEPLNVGDQWGKPMGVPEDPSADEVAE
WVADYNEGRSEINPGTLAEKNFFDLMDTLEIEAEDPSKPSGRKAARMTEEEAYAERYGTFKGDWMDGDGDEYDLDELEDD
ADGTDEGDGVEDGADGTDEGEEEAGA
>Cvel_22994.t1__M_Transcript_14600extd
MRLVPALSIIGSLAVSVTSFQLSPSRMLRRAGRGTRRATMRMAGEGEFDYDLLIVGCGVGGHGAALHAVSNGLKTGIMTG
GDVGGTCVNRGCVPSKALLAAAGRVRELQDTKHLSSLGIDVSDVEFDRQKIANHAANLAGNVKKNLEASLKGKGVDVLPE
FGKLLGPHKVQAGSRTVTAKDIILAPGSVPFVPRGVEVDEKTVFTSDGGLQLQSIPEWVAIVGSGYIGLEFSDVFTALGS
EVTFIEGLPRLMPGFDTEIGKMAERLLIRPRRIDYRTGVFAAEVTPGIPGEKPVTIKMIDADTKEHTETIEVDACMIATG
RVPNTKNLGLEAVGVETDRPGFVPVDERMRVLTAKGGEVVPHLYCIGDANGVMMLAHAASAHGISAVENILGRPHAVNHN
AIPAACFTHPEIAFVGMTEEVAKKKGEEEGFEVGKSISHFRANSKALAEGEADGIAKVLYRKDSEEILGVHIIGLHAADL
IQECANAVAAGTTVRELSFMVHTHPTLSEVLDAAFKGAVGMAAH
>Cvel_23943.t1__HQ222934.1extd
MPTKCHHPRLRPAFLPACVLFLGLFPFSPALSFRLHDSKLLDGSRLRPQRRGVRGVRGVEAPELTALSSEVSPSSRCTSS
GVRSPPLSEVEGKLGVLFLNLGGPLNLEGVEPFLYNLFADGEIIRLPKGLKWLQPLIAFVISKARAPSSREKYAAIGGGS
PILEYTTQQAAAVERLLKSRGIRDVEAFVGMRYAEPFAESVVKEMLQSGVKRAVVVPLYPHYSISTSKSALLSLMSERSF
LGLPHTVVPHWYQREGFVEAVQGLIKKEILSIPREAREKEGVHVLFTAHGVPESYIEEGDPYKDQMEHSVALIAEKVQRS
VPSSRMPLSHSLSFQSRVGPVTWLQPYTDDEIKKLAEEGVRNLIVVPISFVSEHLETLEEIDQEYREVAEEAGIRHWRRV
PALNLDPRFLRDLADLVGDALQSVPVRVEEALDSSCCPALVRSVESALGFEVGGGEGKKGGRVVGVQKEMEEREMSLQR
>Cvel_25057.t1__JO809437.1extd
MLRVGALCITVGLTGSSAFQLSPPAQTVGRSTSSALGVSLDGKAGSSAPFEAWDPMGLSTSADEATFSKWREAELKHCRL
GMMAAAGILAGETAPFLLGKDVSGPAFGHMAQVPQWASVFPVATMIAAEASNIKVDDKGNFQYCGGKYNWDPARLFSKMS
TKQQEAMETRELNNGRLAMIATIGILFQEGYFKESAIQQLLAVTGTA
>Cvel_26007.t1__M_Transcript_11154extd
MTFVSVTRCRSFRSRVFSPCCLTWLLSEVSLHRCSLGKRMRSFSTLARGSAASLKRLPFLSTGARAFSCSPQLLQQIETL
AQAKAAQTKELKSKYGSYVLGEVTVEQCIGGMRGIKGMICETSDLDVEEGIRFRGYTIKELQAKLPTAPGGTEPLPEGLI
WLLMTGNLPSEAETKIITEELRKRQEVPAHVMKVLESLPPDTHPMTQLVTAVTALQTESVFAKAYAEGVKKSEYWKLCLE
DAFGVMAKVPVVAAAIYRRSFNKGPMIPPSNDPNLDWSANFCHMLGIQDFDFVELMRLYLFLHADHEGGNVSAHATHLVG
SALSDPYLSMAAGLAGLAGPLHGLANQECLKWILDTHKELNGEEPTPEKVAAIAKATLASGRVVPGFGHAVLRVTDPRYT
AQRDFALKKLPDYPLFKLVDACFKGIPPVLEATGKVKNPWPNVDAHSGILLHKYNFKEADFYTVLFGVSRATGVMSQLVW
SRVLGFPIERPKSLTLDSISAVSKHVDLP
>Cvel_26172.t1__M_Transcript_13211extd
MKFGSALFVALATSSADASSLLHQRRDAGFVASGAGRSAQLLSRSSAGGRRRGQNCASLSMRFDNSDPSRVMTLTRFMLE
ETRKNPDMQDFESLMGSIQLACKSINNLVMKAGMTNLLGLAGEVNIQGEDQKKLDVLSNDVLKNSLSYTGRCGVVASEEE
EHPWLVEEAFQSKFVTVFDPLDGSSNVDAGIATGTIFGVFAEEEECLIPEEEANGMTINQIRERCLIRTLQPGSNLVAAG
YCLYSSSCHLFVTFGNGVQGFTLDPEVGEFVLTHPDVKIPSRGKIYSFNEGNSPDWEEGLQKYVDDVKKGQGETGKKYTS
RYIGSMVGDVHRTLLYGGIFGYPSDAKNKKGKLRLLYEAAPMSFLVEQAGGKSTTGSERILDLQPQTVHDRTPIILGSPE
DVNECCKYLKE
>Cvel_26177.t1__M_Transcript_41167extd
MRSLACVLLVSLQSCNLSFGFSAQSALLSRARRGFSSLRMSVSQDEMKKNVGYKAVDDYVKSGMLVGLGTGSTVYFAVER
LGEKLKSGELKDIVGIPTSERTREQAESLGIPLITLDQRSDIDVAIDGADEVDPKLSLVKGRGGALLREKQIEECAKEFI
VIVDQSKIQDGLGTDGAMPVEVNKFCCDYLRAKVADLPALKGVKGLKAELRKNKDGSLYETDNQNYIVDLYMDSPIPDIK
ECGRQLKSLTGVIEHGLFIDMASACLVGQPDGSVVLKTAL
>Cvel_26260.t1__M_Transcript_2113extd
MLSRHLPVRQIAQRCLPAASSLPLSATGSSAASVGCAPWQPSFWSCRGISVDAMKVNSPLASVDPEMNQIIELEKERQRK
SIVLIASENFAPRYVMDAVGSVMTNKYSEGYPGARYYGGNEFIDMAERLCQKRALEAFRLNPAEWGVNVQALSGSPANFA
VYTALLNPHERILALDLPHGGHLSHGYQTDTKKISAVSKYFESMPYRLNEQTGQIDMDEMEKFALRFRPKIIIAGASAYS
RLLDYKRFREVANKCNAILLADMAHISGLVAANVIPSPFEFCDVVTTTTHKSLRGPRGSMIFYRKGQRGVDKSGKAIEWD
IEEKINSAVFPGMQGGPHNHTIAGLAVALKEANTEHFKEYQKQVLKNSAALSDELVKIGFDIVSGGTDNHLVLVDLRSKH
VSGAKAEKMCEMVSISTNKNTIPSDKSAMNPNGLRIGAPAMTSRGLVEADLRQVAQFIGRAVDLAAEIQKSSGPKLNDWL
GYIKNNDPPAVRELRADVEAFASSFTPIG
>Cvel_26263.t1__KR704690.1extd
MSRLGNLNNHVSGSTGSAPPSQSLTVIDNRTGKEYQLPISDCTVKATDLKQIKSAEGQILRTYDPGYMNTCCCVSRISYI
DGDKGILRYRGYPIEQIAERATFEETAFLLLHGELPTDSQLKEFNRSLMKHCHVHEDVKKFISSFRHDAHPMAMFAATMA
VNGSLYPSSNPSIAGQDVYKDKAVRNEQILRILGQAPVIGALIHRHRSGQTINGPDESLGYTENFFNMMDKKGEVAYRPN
PKLVHALDVLFILHQEHELNCSTAATRHLASSGVDVYTAIAGAIGALYGPRHGGANEAVVRMLETIGSKEEVPKFIESVK
KGEKKLMGFGHRVYKNYDPRAKLIRRLADEVFDVVGREPLVEVAMELERVALSDEYFVKRKLYPNVDFYSGLIYKALGFP
TDFFPILFVIPRITGWLSHWNEFLDDPDNKIVRPFQVYKGSGLRNFPSGDLKYHPKLTPDEQLVLPFSAEVRRREAGQIL
YR
>Cvel_26873.t1__HQ222935.1extd
MSRRVQGRRPRGCTPLLWLGLFVLSLSVRFAVGIGSSSVSVQEPFLKVPPFLSEARFTFKTINARLKEKFHEEMDNIYHR
FSSSLKQYGAGRKNRVGVLLVNLGSPDAPTRRGLRKYLREFLSDRRVIEVPRLIWKPILHGIILPFRSPDSAAKYRNVWT
EEGSPLISITKRQVARLQDIVDRRYGTVEGGASEGEGEEGNESLPIPMQRSRVLVEWAMRYGTPSVAAGLRKLREEGCRH
ILVFPLYPQTCAATTTTVFDVVAQELAREKKDRKTGAESWRMFPHLRFVSGYGDHPSYIKALASRVKRHWTKAGKRRRLV
MSFHGIPADLIKKGDAYACFCSKTARLLAEELKLGEEEFDMVFQSRFGSTEWLQPYCDERLEEIAAEGHEEVDVICPGFS
ADCLETLDEIQREYGELFHQAHEKRGTTGRLFYIKALNDSPEGMQMLGDIVDENLQGWL
>Cvel_27782.t1__M_Transcript_38155extd
MHPVTLSLVHCLFSLAVSFSFFPKLPNQDRRRETGRRTAERLRAPRPLQRTQLAAETAETGDGKEHSLRERPEVIVKVAV
DAAGSVDDLRQKPARFTSPESLREVHRLRRECDAVLVGSRTALRDDPSLTVRLVSLPEEEGEEAREREKLTAGWWPESFR
SRPRTEQPIRVVLDSKGRLASSLAKGEKANLKLLCDEFRTVVFEVFADNRNTKEKQCQGSDRREGGVKVRHKENDKTKAF
MEVESEPGNEEGPGCARVVSLSACLRVLRSSHDVQRVLVEGGPSVVRSFLREGLVDKMILVEAPEVLFQGAPVRLFGEET
EKEGEGQQKRLSMEERLRDAGLRKVAETDWGNDKVFFFEKVKDD
>Cvel_28055.t1__M_Transcript_40450extd
MPIYQTATFAMHSIEKFGPYDYTRSGNPTRTALEQLVASLEGAHAAFAFNSGMAAITAVTRLLKTGDEILCGDDIYGGAF
RLFSKISARQGISVKFVDCTTIQTVEEAMTDKTRIVYVETPSNPLMRIIDLRKLAEVVHAKNMLLVVDATMMSPYLMTAL
RLGADVVIHSGTKFLAGHSDTMAGFVCCLTEELAREIAFVQNAEGTALAPFDSWLTLRGLKTLALRQEKQQANALKVAKF
LAEHPLVTAVHYPGLARDPHEEGSKGLSPAAAALHMSQCKGGGSVVSFETGSVLLSRRVCDATKLFKITVSFGSCNSLIE
MPCVLSHASIPKEMRSLPEDLVRLSIGVESPEDLLADLAQAMKASLEIYQKVKSAEIAEIAVQRSASRLLSNRSGMEING
ATRETYVPSDKMSTSTQGKEVSVPVPRFSTRAVHVGQTPEKEFGAVAQPVYMTSTYKQDWPAQDKGYDYSRAGNPNFSNL
EAQIASLEGGRYATVFSAGLAAFTAMCTGLKQGDSVGGFGSMYGGTYRLLTRVFAEQGINLSLVPVGDWGALETLLKTER
PKLFIFETPTNPLLEVIDIQRAADLCKQYGTLCVVDNTFASPYLQNPLRWGADIVIHSATKYLGGHSDVIGGVLVTNLEE
IKKRADFNRLCLGLNPSPFDTWLISRSIKTLAIRMERHSSNALAFAKWLESEPLVSKVTYPGLESHPDHEVAVKQMEGKR
GFSGMVAAEFRLSLRQTERLVASCKVFCLAESLGGVESLVETPASMTHASLPAEERQKIGISDGLVRFSVGIEDVEDLIA
DVRQALEIALADTEGEEGKTTAGGATGLSLKKDRRTLSSD
>Cvel_28382.t1__M_Transcript_19417extd
MLRSVSSAMSRPPRSPHVFSLQCVRAFCPQSALTRAPSLVPSLTRAPQSWAWQQVRTNTRNISGRLFYRKRPLMIPKRKR
PHWRSKWLQGAPQRGGICIKVTVRTPKKPNSGLRKIAKVRLSTGKVRFVYIPGIGHNLNTHSVVLVKGGRIKDCPGLFYR
AIRGKYDLLPVKNRFRRRSLYGCKLPPEKKAWRFERLNMRWLYIEKDRHEFNKFKWMTWRNEDGTLREGPLEPDEPVPRP
DRFNWWFRTQKERSQKAG
>Cvel_28848.t1__M_Transcript_27382extd
MRRCGLTVFATAAMFCSHSLGFQLLRKNVGRNKAAEAVRGQSRAFSRRCPLQMVNKEQVATVTEQNGKAPAYTFTIVRHG
HSSWNAANLFTGWADVPLAEEGVAECKEAAEILSKAGMGFDIVHTSMLKRAIQTTWTILEEMDRMYTPIEYQWRLNERHY
GELQGRNKKETVEKFGADQVQIWRRSYDIPPPPVEGGKSNKWWPGNDARYAGVPEEELPFSESLLDTKKRVLPCWFGNIL
PDIVGGKRVLVSAHGNSIRALLQYLDDIPDDVITELNVPTGVPLCYYLDENLQPLKHPDGIGPLSGNYLGDQEKIRARIE
GVKKQTG
>Cvel_29506.t1__M_Transcript_13317full
MLGKSDFHSTSKSGPMHLHSADLFGAYSPQQIHRQSYRPHVPAAYKHQAVECFEEVCDEIEQEDPEQLAKALPQLFGTKY
CEVRQAVNAAAFRRRPLRVGVVLSGGPAPGGHNVIAGLFDFLRKVHPESKLFGFMGGMDGFFNMKYKTITPEHMARFRNS
GGFDMLWSGRGRVNGRKDMDKAVEVAKSLEMTGLVVVGGDGSCSNAALLANHMAEFLPSCSVVGVPKTIDGDLKNAVIES
SFGFDTASKTYSELIGNLCVDVGSSKHTYHFVRVMGRSASHLVLECALQTRPNLCLVGEEIERNNTSLKEIVQEIVELIA
ERKKKGVNFGVLLVPEGLIEFIPEIKKLIAECNEIVKKDGAFDKEKLSDEGRGTWDFLPEVIQDQLLMEREATGYIQVAK
VATERLLILLVKNQLYAEGIDQETHPEVSFMPHYFGYEGRCAMPSNFDANYCFSLGLTAGALIQNKRNGYMSLVRNLSLP
TADWSAAGIPIVQLMKMYGKKGEEYPGVTKQLVDLDGPLFQVFKQARALWKYGDMYRNPGPIQFDGPVADGASYTVCIPV
LEELISYDKCEESRSCFRKSQEVLSPLQLSRLRFKPEMNSLCMDQKARARQGQQFVPQDPYTLRQILLHYPQLCNHHQFA
AQEVLHDKYTSPILTGLRVGVVFMSRQAPGITNILWGLFERLSIVGGSVIGFKNGLNGLLESDYIEVERTDLDTSLNQGG
MEFLGRSLEHTLMNVENMERARQTCEEMRLDGLVVVGSAYTLSEATLFSEYLLQKSCSTSVIGIPATGSNNVAHELLESC
LGFDSTTKVYASLIGNILTDAASMPKYWHFIRLMGRDPSHEVMECALQTHPNFVIIAEEYGAADKTLVHIVQDIADVVCR
RAEAGKNFGTVLIPEGLLLHLPNMRNLMAEVNAVVKEAREKDRIKEMRDAMVNIEDGMNSETHWAQLLTPWSLALFKSFP
KFIRKELVTSDAAETKLTHIETEELVAQMVKKELEKRKKHGRYSGKFAAVTHFFGYQGRSSLPSAFDCHLGLTHGYLASI
LVESGLTGYCTTVRGLCGASQSWKLGAIPMTAMMKVMPRTGEYSGVGMDIPLIPSAEVNLESKSFRYMKNALEHWESADR
FCNPGPMQFWGEAALFYNRILHEEQAEYLLMLQHVEAYTQILHDTCRFGVEESFLRTAYSILNSLLTLRLHPDDLMAFGL
PIAQENLPPALRHHASMARQRFKEHMNSQADAVDASTRARGSMGHPALAPLDSPFPGGGGEEPGSGSPPDVGPPLLIQRH
PSWTKEGATAACGTVYRNAPRRQSSQVNLALQQGGPLPSAPWAVQEGALEGTREAIQGPGHSEKNTPGIFSGPAGFSENK
PNKL
>Cvel_30900.t1__M_Transcript_31644extd
MKTLPASLRGGLPALRTRAARRNLLSLSSRAVAVEVPRQFRAFSNVTVTPSDLQKVPKPLQPSDTFMKRHIGPDEAEIDE
MCQVIGVKDLDDLIKKTVPADIFRDTEMKIHWETQSETMATNRLRAIGQKNKVFKSYIGMGYHNTILPAVIERNLFENPS
WYTAYTPYQAEISQGRLESLLNFQTMVTELTGMEVANASLLDEGTAAAEAMTLAFRATGANQNKNVFFISEAAHPQTIDV
MKTRASHMGMQVIVGDHHEFNFKKQKLCGALLQYPDTYGRVEDLRQISEDLHSVGAQMVVATDLLALTLITPPGEFGADV
AIGSSQRFGVPMGFGGPHAAFFSTSKENMRRMPGRIIGMSIDPSGDKALRMAMQTREQHIRKDKATSNVCTAQALLANVA
AMYGIYHGPQGLKAIAQRTRGLTAVLSEGLMEMGYSTANGDFFFDTLTVDIAPISTDRVREIMTSRMINVRYLGPTSVGV
SLDETTTYDDVKELLEAFSVAKTGSISYKMPSGEPNMEMPEPVKRATPFMTQQIFNLIQTETEMMRYMKYLENKDLALNT
SMITLGSCTMKLNPASTLHPILWNNFANMHPFAPAEQTAGYRQLIFELCDYLCTITGFHAVSLQPNSGASGEYAGLLAIR
QYLDSIGEGHRDVCIIPKSAHGTNPASAVMCGMRIKAIDSDAKGNIDLEQLKQVAADNNENLAALMVTYPSTMGIFDPNI
RAICETIHQHGGQVYMDGANMNAQVGLTSPALIGADVCHLNLHKTFAIPHGGGGPGVGPIGVRKHLAPFLPTHGVIKINR
EVRGGAVSAAPYGSAMILPISWMFIHMLGGEGLTRSTEIAILNANYMMERLRPHFEIKFGGEHGRCAHEFILDLSKFKPV
GIVEEDVAKRLIDFGFHAPTMSWPVPGALMIEPTESENKGELDRFCDAMILIREEIGKIEKGEWPQDDNPLKRAPHTQKD
VMSEDWNRPYTRNQAAFPAPWVWKRGKFWPSVGRVNNPYGEKHLVCECGDVADYTA
>Cvel_31936.t1__HQ222929.1extd
MWKRRLLFLASLSLLLEPAVRVCDAFRFPISMTITTDLPRGNQKTPVVAGKGSAMMARPEREEAQSAEHDLLLRAAKGEQ
THRAPVWLMRQAGRYMEEFRKYSDVYPFRQRSETPNIAVELSLQPFRAFGTDGVIMFSDILTPFPAFGIDFDVVKGKGPV
FPEPVRTKEDVEMRLRPVEDFGRSLPFVGETLRRLRKETEGRTTLIGFVGSPFTLAAYACEGGGSKECLHMKEMMLRRPE
TARKFLSFLAEQIGRYVSFQVQNGAQLVQVFESWAHHLGADDWETWAKPYAERVASVAKQDLREAGYDCESVPLIYFANG
GSGYLERQRGLKGYNMVCVDWGCGLEEAVDRLGCNQEGGVGISGNVDPAVLRVGSEDDIRQAVRKCIAAGSRSSNGFVLN
LGHGVKQGTPEEAVGWMVDEAKRCKFADVSSQS
>Cvel_32737.t1__M_Transcript_28032extd
MKLLVGTLAASLLAGDATAFVSPSPLLSRSPAPSSRTVLNESPSPEFLKEPGVVPPTGFWDPAGFCNGCDPSDPDYLRRR
AVEFKHGRVCMLATIGYCIPYFFKFPGYISKSQNLKFADVPAGLDAIGAVPLAGWLQIFFFIGLLDTFILKQDPEGYPGD
TGGSFWKRYDDDEVRLEKLNKELSNGRLAMLGIMALMVQDGLTDADFPFTKIVKGA
>Cvel_35011.t1__M_Transcript_17069extd
MNMSMLLLDSPSPSFAAVFTRNAVCGHPVTIGKERLRESEKIRAVVVNNKVSNVGNRDGLGNSERLCEVLAEALPPAECE
EERASPLDGPSPCLQPPAEADEIIPCSTGVIGWELPIDEMVDAVPSLVESLSPSAQPPPKFSDFAKGIMTSDNYPKAASR
EVDVGGGEKVLLCGAAKGAGMIEPNMATMLAFVVTDANLEREEMQTMLQKACDASFNCASVDSDQSTSDSLIFLSSRKKK
IPGAGREQVVVAVAKALKEICVELAGHVVRNGEGVQHVIEVNVEGCRDDEQARTVGKAVVNSPLFKAAVAGNDPNIGRLA
SAIGSAVGKMCASKESDGEKADAAARAELEKMSIRIGDSLVYSDRAFDLSPELEAKLAKYMEDATLYRPSETGGHQPDFP
VHDRSVVITIDFGLGGRGAARVVGADLTREYVTYNSDYRT
>Vbra_528.t1__M_Transcript_30453extd
MWSSKSRSGTVCWCYLTGSRVGYSAETSHGSRPELEGGQGGMHMQEIKTRPEKTKIRIPDERGRGLDTTEDNRRRQESVM
ALVDEVGTSLLDTVEDASLFWSRQLRSEDELGDVKGPRKHRIVVIGSGWSSHAFIKSIDTDKFDVVIISPRNYFLFTPLL
AAASVGTVEYRSITEPMRKANPYASYFEGEATDIFPENRTIRMRTRMQTNDGSKIDLNVPYDMLVFSPGVKSSSFGVKGV
YENCYFLKEVDDARRLRSAVQDRFERANIPEVTEEEKRRILTFVVCEGGPTGVEFCGELYDLLSTEFKTLYPKLKSLARV
VMIQSGPTILPVFEESLRSVGLNVITNAGVEVALETRVNAVGPYSMTLNNGTELPYGLAVWTAGTGPRNITERLIEKVPV
QAEMTSRSKKLTIDPWLRVYGTNGSILAMGDCTKMEPILPQTAQVASQQGHYLARMLNRGYDMSTPDNQPPVQTDDNNGD
NGDNGGGVRKTFNLLRTLGKREADPFRFFNYGMLAYLGNDKGLAHIQANDLDLIKASGQAGFYLWRSVYFVKQVSLRNRV
LVLFDWMKSRMFGRDLSRI
>Vbra_1060.t1__M_Transcript_17770extd
MGEVLQRQRRAMSRSAVLLLAALLGSWLCAVAGFHLSSTAPFIRRQSLLSRRPSSLQAHPQQAMVFRVRPAGGLWMAGDN
YDYDLVIIGCGVGGHGAALHAVGKGLKTAILTGGDVGGTCVNRGCVPSKALLAASGRVRELRNAHHLKALGVTVDNVKYD
RQAIADHAKNLAAKVRSGLENSLTGLGVEVIPEKGSVKGPHEVQAGSRVVRAKDIILAPGSLPFVPRGIEVDEKTVFTSD
GGLRLDSVPEWLAIVGSGYIGLEFSDVFTALGSEVTFIEALDRIMPTFDPEIARLAERLLIRPRSIDYRTGVFASEVTPG
IPGEKPVTIKMIDANTKEHVETLEVDACLVATGRVPNTKECGLENVGVEMDRGFVPVDERMRVLTKKEGVEVVPNLYCIG
DANGKMMLAHAASAQGISAVENIIGRPHAVNHNAVPAACFTHPEIAFVGLNEDQAKDKAKAEGFELGKSTGHFRANSKAL
AEGEGDGIAKVLFRKDTEEILGVHVIGLHASDLIQECANAVAAGQTVRELSYMVHTHPTLSEVMDSAFKGAVGIRTH
>Vbra_1140.t1__M_Transcript_746extd
MCGLSMKWSTARPRPHPHCSLSRCIFIGAAAALAMAMAMLSPLSSAAFVAPLARTHMPCCSSSVAYGWQKRPRRPVAMTA
ATPVAVSTERDVNVEDTGTEAIPDGIFRTLYKFSRPHTIRGTILASLVGVVRAVLEYPNAVSFSLLQRALMGLLGLLLGN
VFIVGINQIYDVDIDKINKPFLPVASQDLSLFWAWVIVTIAGSAGPAIVSHWYPGLIFKLYAFGLTVGALYSVPPFQFKR
FPVVAGATIACVRGFLLNFGVYYAARQALGLPFAWNPPVMFLASFMTVFAGVIAVTKDLPDVQGDRQYNISTFATRVGVE
RVALAASCVLMLAYTGAILAAALTPFGTFRRSTMIGGHAVMMAFVVRNLIGLDPGSVGSVKLFYKRIWDLFYAEYALYPF
I
>Vbra_1322.t1__M_Transcript_19109extd
MRRPCFASLLSLIYPLALSLYIRIAQAFRAPHAHSAMPTRAGRHHADIILSRKRQPSTGGLHAVSSAPVSAPLGDMAARL
KRPEVTVKLAVDRNGAVDDLKIAPERFTCSEALDKVHRIRLASDCVIVGVNTIIRDDAQLTVRRVPLAPGQSQPLRVVLD
PSLRIPKDAQVLTDEYSTVVFCASATDDPLLALNPPPSRRGDLVAPPAFASSRPTLKTKSGVSVDRVWLDEIEEMMEGDQ
QKRKRWEALFGGQSPPSKILRLIPPATGQFARADRRIGLDLRALLDHLGRDFGVKHAMVEAGPRLVDSFLTQGLVDRLVV
VRATSVEFQGQPLPSHVTAATLQRAGLQQVARGVWGADEVTYWSRKGIPWPTDDPASWP
>Vbra_1450.t1__M_Transcript_772extd
MMILSDLSLPSLVSIALVALPPCLSFTPLPLDASRTALFPASSTHLHRRHTSDAAAFAPLGVRGRSSPPLHALGGRCRVV
SSGVLPSSVLMMAVEDPQSALDTTSTTATMDAGDEMVIPAGRGSRKSARAKVILRPGEGRLVINGREGESYLQNNVWWVQ
EVRSPLEATGLESEYDIIAFARGGGYGGKAGAIKSALARALVVDRPELRPVLKKEGLMTIDSRRVERKKYGLKKARKAPQ
YSKR
>Vbra_2624.t1__M_Transcript_14303extd
MIYSLFLLLGLELCSCFTPLVFQSPLVPRSIPPLRLLRHASRFLHATAVAESPPPTNVVAEEKAQRPVYPFVAIVGQEEM
KLALILNVIDPKLGGLMCMGDRGTGKTTTIRAIADLLPQIDVVATDPFNSSPSDPDLMGPEVRDRVEHEESLKVTKVKVP
MVDLPLGATEDRVCGTIDIEKALTEGVKAFEPGLLAKANRGLLYVDEVNLLDDHLVDVLLDSAASGWNTVEREGISVRHP
ARFVLIGSGNPEEGELRPQLLDRFGMMAEIHTERDPERRVQIVEFRTAFDTSPKEFVKQHSAESNNLRERIIRAQALLPT
VKMDHDMRVRVSQVCSTLNVDGLRGDIVTNRAARAYAAYQGRDEVTVDDIGRVITLALKHRLRKDPLQQVESGDKVMKVF
REVFELEEQDEDED
>Vbra_2959.t1__M_Transcript_25135extd
MARPPLHLMVVLQIRFLAALCACGRVAATDLPSAPSRRGSAFITSSSRLIGGRPEALRTSDLSLRRRVGAEHSMSFLASL
RKGRRPLQTLLGSAAEDGLDSDAQEARRAYYDRLENLPLPKGFYLGVAKDIIFFPQELPLESSKPYKLNMALLTTEKPSE
NFAAVFTKNRFCGHPVTLGRQRLAESTKMGGLLVNNRISNAANKHGMDKAETLCVDVANGLGPDWSAENIAVSSTGIIGW
ELPMKEMASAIPQLIESRFQVEKEKDIGSHSVADFARAIMTTDAYPKAFGITLKNGAKVVGVAKGAGMIEPNMATMLVFI
LTDMAVPRATLQKTLDKVVAETFNCISIDADESTSDTVWLLSSNRVPLGGGDGDSDPDAQLLEFQEALFEVSRQLSKEIV
RNGEGVKHVIECNVSRAPSFAIAKALAKSVINSPLLKSAIAGNDPNIGRLACALGSALGRVGEGLTDEQLRKTKIFMDRD
SVYSNGAFNLTPELERKLTEYMRSAELFIGGKKPDFPSHDRSVRIDVDMDLGQSSCRVYGADLTVEYVIENSQYRS
>Vbra_3321.t1__M_Transcript_14202extd
MLTCQISCQLQCRWTALPAILISLVVQVTQSILACDQRAPAAFIAPLPSLQRTSRHALRRLSAAADDASTQVPETEGPRP
PMESPTDKRKRVVVVGGGWAGFGAAKHLAEEGYDVTLLDASPNPGGLSSGWRTKEGRTVEAGIKGFWYQYPNIFSLIHDD
LKITPWPLTECTESGLWSPSGLQCVAPVMQNRQRFPSPLGLMYYTSFGDYRFRNLPLADRASMLPLLTAVLEHDIDDDAY
REYDKLSAHELFRRFGVSDRLYEEFLRPILLVGLFAPPEELSAAVTLGMLYFYVLGHQYDFDVAWCRGTLSERIFMPLVS
RIESSGGTVKGGQFVTSIDVDEQTGAVRRVMAKDAASGEERVFETDAVVMAVGINAMKKLVTQSPSLKRPEFRKVMNLKS
LDVISTRVWLDKKIDFEYPSNVFSGFDETVGGTFFHLNDLQDEYRDAEGSVVACDFYHAAELLPLSDEQIVGKIFSMLST
VKPEVSSAKVVDSAVLRFPQAVTAFAPGTYANRPTQTTSINNLFLAGDWVRLKHGAQGLSQERAYVSGLAAANLAVTALG
QGKTATILDTEEDEVQVQLGKRVLKGLRNTYSTVLGRPPPSPLPNLIPRF
>Vbra_3394.t1__M_Transcript_3423extd-edit
MFIKPLAAPRPSVRHSARRTEDRASLHAPLDQSADQRHGDHQRGLSKPPRKQKGAGEGGQRRREGPIPLLWRRLLAGVAV
LGIVVSLYVIGRPYDAAQREAMMDGLSRSAMAPDDTLIRKRQSVFSLSTRSSVDYYGLLTKCGGPLLRAMSDRRGLHEFV
CLMKCGMDDIACQMRCGDLYEEDVLKEFHICAISEHQVIPQRIDRHAAEGRVRDDQGKSEQVARQLPGASEVDRRIPVVA
ALEPAALQGEWWVVYGLNPVFDCFPCQHHTASVVKSAPGKTSEAVRSDDGAPHPIMRWKNGAWTAANGVRFDISYRVPVP
HGGDKQPFFTRHVEQVFFPHRSSPGVLRSHDPTYLHQSDDWYILSADPERYFIVYYMGCNDAWCGYDGGVVYSRTPEPSQ
ATIDDVREALRCAGLSIVSMCPVDNACSLQSPLADRQ
>Vbra_4131.t1__M_Transcript_49435extd
MVLRWRLLAFICLPVVFCAPRRHTSFIRPAPRLASRWMRQQSARRAAPDGLFPEVSSTTTLGTGASAPSAEEILDSTDAL
LDSSVLPVSSPTPRDVLSPDTITIAPPKKIALLVEPTPFTYISGYANRFKELLKHCRRQKDTVEIVTPDDSTNPPKEAYG
FRIHNTWSFRLPFYKSLALSTDFPDFKGLRVLKRLKPDLLHVSTPGFLAMTACLYARLLKIPLVMSYHTHLPVYAAKYLG
WLPGIVWLSWLALRLFHNLADLTLVTSPQIKSELESHGIQKVDVWQKGIDTETFNPTKRSAAMRSRLSDGHPDDPLLVYI
GRLGAEKNLHLLRDVLERVPEARLAFVGAGPCEDELREYFNGTKTVFTGFMTGEALSEAFASGDIFVMPSESETLGFVVL
ESMASGVPVIGARAGGIPNLIRHGETGFLVQSDDVQQYVDRVRELLSDDALRRRMGEAARREAEQWSWEASMAKLRNIQY
PRAILNFRRRMRGGFARLRSRLRLIRIFAVASAVWALRWLTSPFALPAPPLTPAAAATSPSSSDQPTQRERRDVVAFWTV
>Vbra_4442.t1__M_Transcript_44689extd
MRSVLISSVVPSLTQVAVRPSKPRTPRAHPTSRQRQLPIALFLSAAYTCGRLSRPPHWQPPVLPRPSVPRAADISTMGSG
SAETIEVPELCRYLDDFADIEKEIVNRYEGFIFDMDGVLWEGTEVIAGAREALVRLRAMGKRVFFCTNNSIFNKKQYVEM
FQRRGFDDIAEESIYCAASATANYLQKIGFKGKAYVIGADAMKEEIRAKGVDVFDNSAHTGQFPLPYDMARVELDESIRA
VVMGFDHEVNYYKISYAGMLLNTDPSRLFLVTNKDRHFPANGRRLPGAGTFVSALEIVADRPPYIVGKPGPFIIEDICSR
FSMPRESLCMVGDNLFTDIEFGRTANIATLMVETGVNSKQQAESPENASRAPDFIVPSIASFLPGGDLSRGG
>Vbra_4677.t1__M_Transcript_2633extd
MQHVRRTRGTDPANCVAVVLMVISRLAVAVAWQLPSGQHQPRRPALPSSLVHRQQPSFRRSSTVLRESVGDGGEAAGDLP
PKLRTLIATFRRMPDDRFRYQQLLVFAKGLKPMNNAYKTKENKVKGCLSVVHVHAEGREDDSGDMRIYFQGDSDGLLTKG
LVNFLVQGLSGCTPRQIESVPAAAVMEARVTNSLTPGRNNGFLNMLETMKAKARDIAAVQGRA
>Vbra_4697.t1__M_Transcript_34023extd
MRRIASLTRPARLFSRPYVCPRRGCRWFSALPEGMERDSMEYDVLIVGGGPAGLAAAIRAKQVAQDRGSDISVCVIEKGA
EIGSHILSGNVFEPRALNELLPDWRERGAPLDTAVTDDRFYLLTKNSAVEVPPMLLPPTIDNHGNHVISLGNLCKWMGSQ
AEDMGVEVFAGFSAAEGVFNDGGALVGVQTADVGIDKAGKPKDTFQPGMILKGKQTILAEGCRGSLSEALMARYALREGR
SPQQYGLGVKEVWELAEDKAKPGLVVHTVGWPLDAFTYGGSFMYHMKPNLLLLGLVVGLDYRNPYLSPYQELQRFKHHPA
IRPLLEGGRCISYGARCLNEGGVQALPKLTFPGGVLTGCGAGFLNVPKIKGSHTAIKSGMLAGETVAKAIIDRGEAMDEG
AELAEYQTNMEGSWVWQELQQVRNAKPAFKWGGLYGGLAYSGFTLNVTGGREPWTFTWNKKDCDTTDPKDRHTPIEYPKP
DGKISFDLLENLVRSGTNHEHDQPAHLKVKPPLADVPVNVSWKQYAGPESRFCPAKVYEFLPDESSSGEMRLQINAQNCV
HCKCCSIKTPQEYINWTVPEGGGGPAYSGM
>Vbra_4757.t1__M_Transcript_5497extd
MPKITIAASEEHPPATSKDQGDALASPAPADENGIDPHHAGHVQGEEDVQEMGEETLRRDYPYKFFGAHVDGEKKTTTFR
VYAPEATHVFLLRDANNWQKGEPLHWTRDGVWELEVGEDLTYHQYKYHIINDKGYLPNRYEMGRIDPFSVQLASEFRADG
SRNFNSVVGDPDRFEWTHKHIVDTKTDSDEADGEQKTAGLGVLKSIYEVHLGSFWQGNYRDIAHKLVPHVKYLGFSHVQI
MPFMQSPLYESWGYLVGCPYAVSERHGTIDDFKYLVNSLHENGIGVIADVPLGHGIQDWDCGLSSYDGTDLFHHSGGKGW
NNEWKARVYNFSNEFVRNYLIGVLTYMYRELGIDGARLDAVSSQLFLDYDRGEWDWWPLKNDKSRMRQEDWDLLNGVGFY
EIGMSGYELSEVIDLDTIHFYRDLHSRLAHTAPPFVTIAEESRRVLRRLAVPVEKGGAGFGYVQNLGEMHRMRNYIRTTV
EYRLIQHVEMLIHDRSEEKYVNAYNTHDECSNGKLRLLTEFKNHVQLVGMAALCWFRAGVPMIFQGDEFGEEIMFDGSPG
CMDWGKTGDHAHLHQKQMIQNVHDLNMISQNEPAMWRHDSKSMIRNGSNNELKFFSIIRFGSDKGWDSGDPRDHLNDIVF
IRSEAPFSSKCHCEIHVPCGGLWQVIYNSIDEKYIGIHDYNRHDPYWSCHSGGGPLWIELKPFQNMALKLVSID
>Vbra_5759.t1__M_Transcript_31351extd
MEGSAMRILASLVLAASAFVADSFVTPPSPLSPSLSRSLGLRPARPLSPLMSVDRLSDVADDMPAPVKRVTAFDDEVMTD
DERQKMAKLSPEKREEMELIKARAKELATRQKDPWQVEQSDLEPAGPYVYQKQVQLARAPYRRHTRDTGSPEFQIASYTA
RIKYLTEHMKLNRKDFASRRGLVGLVNKRRRMLKYLGRTKPDIYKTVLETLGLRPVILPGTVESQQRKVKYAQFKNVKKY
KRTLADKRKKEEEKERMRLEFEFREERRRERARLASARDERQFEMEGAAMED
>Vbra_6410.t1__M_Transcript_9278extd
MCACRIDWWSMRSIHSFYLLKAVRTENEESALFRELRKWKWNYEELKGPLKVPRHDPFKDFRPFHLSMYAKRPPWEKFEE
IYKDDEPLEEEEDLQALEDIRNALDERETLHTADFDVIDDTGELRSRSLSDIARGSSSADGYLSARHSRDDEADNEEEAG
DDEQEGDEGDLGDEGLSGDEDADEDIEDAATLPPIDRT
>Vbra_7099.t1__M_Transcript_52951extd
MKLLVGSVLVSLCLSTHAFVLPRPQGALRASSPSRAEPLRMSADQQEGDNQLSRLIGGMLGLLGGAALLVGPVPDAEAIS
KDYVKSLTYEQVKGTGLANRCTAAEGTGSISISSGGPYEMVDFCMEPKEFTVLEQRTQKRTGKVDKIGLPTKLTTRQTYT
LDYMSGPIEVKDGKITWQETDGIDFAPTTVQVGAAERVPFLFTAKDMKVSADKNGATISPGLGLGGEFRVPGYRTGLFLD
PKGRGGTTGYDMAVALPGLQSGEEGDEELFKENNKLYQSTTGNIEMEIQNVNPQTGEVSGVFVSQQKSDTDLGAKEPKDI
LIKGAFYGRIQAKSS
>Vbra_7817.t1__M_Transcript_5506extd
MSALTLSRSLSIAHPAKSPAAPLSFVTTLAAAFFHRPSLKPFRRLYTTASSGPRVVYSLRHVQRLGGARGVATMANEAAG
PSFEPGDLQLGYINGEWRAARSGKTFDVKDPATGEVLGSVASMGREDTADAVSAAEAAFKHWRDTTPKHRGALLYKWYEL
MMGRKDELARLMTLENGKPIKEAVGEITYAANYIEWFAEEARRAYGHVIPAPQADRRIVVLKHPVGVCGIITPWNFPSAM
ITRKVAAALAAGCTVVCKPPELTPYSALALAKLAEQAGIPRGVINMVPCGHDQTPRVGEELCTSQKVRKISFTGSTAVGK
LLMQQAASTVKKISLELGGNAPFIVFEDADLDNAVASAVACKFRGGGQTCVCANRFFVHKAVFEPFAQRLTEAVNQLKMG
HGLDEGVSVGPMINQQGVDKVIRLRQDAISKGAKVLCGGSSRQPPTLDDPRLAKGTFVEPSVLDCRDLSAPADLQQEEIF
GPLAALFAFEDEQDVIQQANNVPVGLAGYFFTRDVTRVWRVAERLEYGMVAVNTGILSTVEAPFGGIKESGIGREGSSYG
MEDYQELKYVCMGDMGDMT
>Vbra_8108.t1__M_Transcript_38357extd
MRRLTACSLSLVRGPGSVRACRLIHVTAVRLKRRDEMDFGGDVYGSNRKARQGQFDEKRERVGVDKLAQGVDDPEWDVGK
MMDNEDPTKALPRPGDTMSERSLVQDSLEEAKPLPPSQQLEPPSSMPRPRPIKRRARMVILGTGWAAMNFVKDLDKELYD
VTVVSPRNYFTFTPLLPSVCSGTLTPFSCIEPFRHFCRNPKTGKVDVTFYEAYAEDISFVQQRVTCKSAAQQVKARSKPK
PSAHPLPFPSEYIPLEEYDTLFHIPYDYLVVAVGAQNNTYNIPGVEEYSYFLKEIEHARDIRKRIMNNFEKAYLPGVSYE
EKERLLHFVVVGGGPTGVEAAAEFMDFIRDDMSKYFPEELMLMAKVTLIEMSPRLLPMFSGAVSKHTRKVFKKLGISVMS
EYAVSEIKEKTMTVKNLRTPRPYDEDEAIGKDRPAQGETKEMPYGFVLWAAGVGQVELSQKVLQKLREQKGRSRMAVDGQ
LRLLGTENVYCLGDCAEIVPKSIAEAAPDLWKCMAPHHGFFLPWDDRHKIVTQKTQTFAMAVQWLISNQAQLAADFPQMS
PTKYDFREAIERKWDKKQFDYQQLKNFLASIDENYRSPAPTAQNAAQQGTYLADTFTKFRTKASKFEAPVFIEKWKGTLA
YVGDSQAVADLPPDLSALTYLMPGGTILKVENDVQPPPNPSNSNDTEKIEENKTENAVQDASAGEEEDDLRVMPSGAKKD
DKFICILGGNFSSLFWRAVYLQEQMTWRNRIITTFDWLKSHYLGRDVGRDHIHYS
>Vbra_8503.t1__M_Transcript_53867extd
MQLGGGLSASLARSASAGRQAAHATPSAPTAALRGRSVGSVVLNSCGSMMTASRGLCRRQQQAQWPCFHPRGSRSAAPSS
LATFTRVLISSPSGPMPASYRSFVTASRPLLQSPYSASSPLLRERDGGERLMQRIKRLRLFKRKHNTPVPFVLVTIMLSS
AGMTMAFTPLYDLFCQTTGYDGTTQVHKDYAPPPNPTSKASKKLLTVDFVATLGGDFPWEFKPCQKRIVVTPGETALAFF
KAKNLTNEPLIGMSLYSCMPPEIGIYFNKIQCFCFEEQLLNPGEEIDMPVFFFIDPEIMEDPRLDVVENITLSYIFYSSE
SEVPPEYAHLQLAQRTDKVPLTPEVEV
>Vbra_8739.t1__M_Transcript_31731extd
MHPPRRRLRTDPSADTFPPLRLLVPSLLLILSAAAAFHAPLHQPPRLTDHRSGSLSRLRRHHDSSPFLPHPSLAMVAGGD
DKKVEQRALEATRQLSKKPPSSIRVLVAGATGYIGRFVVQQFVNEGYQTTALVRPGSAVNERLMEGATVKRAEVTDEESL
TGVFADGSYDVVVSCLASRSGVKSDAYAVDYQATLNLLEAARRGGAKHFVLLSAFCVNKPVLQFQFAKLKFEAALQGAKD
ITHSIVRPTAFFKSLSGQLETLDQGWPFIMFGDGSITRCNPISEPDLAAFMVSCVKDPAKWNAILSVGGPDGALTMRDQG
NMMFDALGKEPKFWTFPLSTFDPIIGAFAFLGRWFPQMEDAAELGRIGKYYAEYDMLTTAPGEIYGGDTLQEHYSKIARE
GQEYDPFTTMFAKKKQPAAASKEAERQVETVR
>Vbra_8768.t1__M_Transcript_30622extd
MWTPLSSLLALLGVLHTHGFHAFLPRPSLLHSSSTRPSPARLSPSMSVSALQNIATSTAEAPPAPADLPKRNYLRSMRAN
VDAKVAQMLYEDMCLGRQFEDMCAQMYYRGRVAGFVHLYNGQEAVSTGIIKCLRKDDVISSTYRDHVHALSKGVPAREVM
AELYGKETGCSKGRGGSMHMFSKEWGVMGGFAFISENVPIALGAAFSIAYRRQQMLDESADQVVVCFLGDGASNNGIFYE
AMNMAALARLPIIFVVENNNWAIGMAHYRSTSVPEIYKKGPAFGVPGYEVDGMDVLAVRAAARKAVKRARAGEGPTLIEA
LTYRFRGHSLADPDELRAPLEKSAWLARDPIATFGEYMKDMGYSNDYLLKETQKKVRALVEDSVSFAESSPEPKVEEVGE
YIFADGYVPEPEHFSDEELHQYAVALKDELDQQERRKAGDKTPPTAVQLQRQPLKVID
>Vbra_8918.t1__M_Transcript_19455extd
MFRAATRGVRGTSSAADATAGCLSASATSSAAPPSAHPALSVCLIHPGAAPYMRWDARGPKMVKPRNIIRHWKIKPGDEV
GVIMGKEKGKTGKVLATDALRNQVKVKGCNLRKIFWQNKWIYIEKKIHYSNVLLLDPVLRETTRVALRYTDDGQKVRISK
KTGTVIPWPESKRRIINYEDKADGPKDTLPEDALARTYDYKKDVEMMRMIRQTMTKYNRDVR
>Vbra_10350.t1__M_Transcript_13440extd
MGRQDCLVMRCAAAVCLVAAASVGVEGFSVAPAIHTDRRSGAAQPSLRAARPHTTTMGAANLQEGTASTPCGRRSVWVER
AALTGLASIMGGLPLILTQEEALAQEAAAPVAPPPAVPVYEKGPKPEVSEFGISKKNYKDDARQVLNHMKYATLQVKGDP
DMELINEGLKKEMTDFFSYYRRFNAVSGRTSFSNMYTAINVMAGHYQSYGYKVPLPEKRRKRLMQEFAMIERDLNRGR
>Vbra_11289.t1__M_Transcript_51653extd
MAAGAMCWSVLIFLASVLLFPALGCIRQQEDLWGVAEKWVDLVDAVTHRTEQSAAAACRQCEDDDEDMLVDAALVESSLG
FVGLPARVSHATARPYRSSLRRMPSANTLRASAIAEPPTTSRKAPPVVSSSRVSQITPAETYVSPAAGSKGTVVVAGAGL
AGLSAGKYLVDQGYTPLVLEARDVLGGKVAAWKDEDGDWYETGLHIFFGAYPNTLMLFEELGIQDRLQWKNHSLIFAMPN
KPGVFSRFDFPDIPGPFNGIWAILTNNDMLTWPEKIKFGLALIPAITKGQKYVEEMDRMSFSEWLKMQGAPPRIEKEIFI
AMSKALAFVDPDQLSATVVLTALNRFLQEGDGSKMAFLDGAPPERLCQPIADYIERAGGKVLLDKPLEQVLLNEDNTVAG
FQIRGVKGQQPEIITADRYASAMPVDILKKLLPSEWAAMPFFDNITPLEGTPVINIHLWLDRKVSDVNNLLFSRSKLLSV
YADMSVCCNEYKDDQRSHLELIFAPAAEWIGRSDEEIIAATVKELEIIFPEYFGANARDPAQVRKYKVVKTPRSVYMARP
GMQAHRPDQKTPISNFYLCGDWTMQRYLGSQEGAILSGKQMAEAIEADRAVRPRKAVSSAGIPASFNVRQIR
>Vbra_11699.t1__M_Transcript_19650extd
MVSQQIHLRARQPGCVWPAVPILLAAVLIHTPCSANEAASPKRTSGLLSDRFARPMTVGRSRVAAFENKLRGKIANFYDK
SSTVWEEIWGEHMHHGYYPGGKWRKDHKQAQIDMIDEVLKWAGVKAPHTVIDVGCGVGGSLRHIARKYRSVSTGKGITLS
PFQRDRAEALTKEADKSDKAKGRKRLGRKLGFEVADAMDMPYRANAFDLAWSMESGEHIPDRPRFIKEIKRVVRPGGRVI
VVTWCQRNLEPDETELKPREKRLLNWVSRLYHLPEWWSIDDYTKCAKDLGLRDIRTADWSKEISPFWPAVVQSALTPKGL
IGLFRAGPETMAGALTMGLMITGYRQKVIRFNLMTARKATRTERLLSSLGLGGKA
>Vbra_12058.t1__M_Transcript_2797extd
MASVLCVVKAAYAALILCFEISCTTGLPHHRISFILPRPAMTRCQPLAAEPSSSATLPAPPAPPSTAVDEDSEARMKDYL
EQIDHYAHFYSPYDSPDYNIIPNPMMSAPVGTSPRLILIRHGRSTWNVQGRTQGWADPPLHDTGHTDARRSALKLLKLRP
MVETDVIFCSTQMRARQTTEYVMEVLRTQRRVEYGEDAVDFPLRVKYDNRLRERHYGAFSGHLKSDNVERFGAELLEECR
KGAFAKPPYGGEPFVPNGHESLKDVQDRVSPMWNDEFRARLERGEDVVVVAHNNLIRALMTFVDPEVKLDNIYRVPAPKQ
DTPLVFFPAGCHDPEKCGILEMVDLEREHYLSFVHEKKDVDEKQIWLDVPYD
>Vbra_12143.t1__M_Transcript_39404extd
MMTHLFPIAYVVSIVAAGAATSRTVFQNHARLLRRHGDSSLLGRRSGRPSKMPMEMSAKILNIRAREVLDSRGNPTVEVD
LMTEMGLFRSIVPSGASTGIYEANELRDADKSRYKGKGCLTAVRNVHETIKPALTGKDATEQRELDKLMTEELDGSKNEW
GWTKGKLGANAILGVSMALSRAGAAAKGLPLYAYIRSLTGRTDLESPYVLPVPFMNVINGGSHAGNTLAFQEFMVLPSGA
SSFSESVRMASEIYQTLKGIIKKKYGLDATNVGDEGGFAPPTRDADESVGLLMDAIQEAGHAGKVNIAMDVAASEMYTDD
GKYNMNFKSESASPSDIITAEELGDIYRSLTNKYPITSIEDPYEQDDWAAYSSIMEKLGDKIQIVGDDLLVTNPTRVAKA
GDLKACNALLLKVNQIGTVTEALEASLAAQKLGWNVMVSHRSGETEDTYIADLATGLGSGQIKAGAPCRSERTAKYNQLT
RIEEELGDRAKYAGEKYRSCFTQV
>Vbra_12961.t1__M_Transcript_46873extd
MWTHRALTATAALTSTPSAAAPLIPPLSLPHSHLPRIHTLHRRLYSSFQHPAPLPRLQQIGAHIHRRLRCMATGTAPAPP
ATAPPGGMAMDPTQASLMQERVILVDKDDNVLGPASKIDTHATAKGPLLHRAFSVFLFDRDGLLLLQQRAAAKVTFPLFW
ANTCCSHPLYCTEELGWDSQPARPVEGAKRAAVRKLQHELGLSLKGGDTVMTYLTRLHYCAESPTDPQWGEHEIDYILIA
QDDRPFADISFVPNSNEVEAVRWVDQPAMRDMARQCEEGQLLITPWCKLIIDKFLYPWWDSLSDLSPHMDPMTIYRLGAN
ADMLATWQSPPAAMPMPPAPPANQLFKAEA
>Vbra_13060.t1__M_Transcript_36481extd
MMKQAVTATLACLLLAELATAFVVPTPLERSATMRPSRNVLQASKDVQKSKAYDDMTGIDRPRNAAIDMGDGFPYTRGTI
PSPEVLGIGQNISSSVFGALSIVAFAIFVYSLQWGPGAPPALVGGWFGPLAWGFHVASWIQKKNGN
>Vbra_13812.t1__M_Transcript_23169extd
MLPSIIASALLGFLLPLVGAFVPQTFSPSLSPIQRLRSRSAVPRRPHSVLMQVPEVPVDLEGRLDPSRSWTIELNYDGDI
ETVEVPEGTSVLEAAETVWEDPPCDCRNGVCTSCAGRIVGGKLGEAYVINRDSLEEVTKDKGYVLTCQTYVCGPGLKVEL
NKNEEVYGMQYGRFEYGQS
>Vbra_14668.t1__M_Transcript_20227extd
MLPHTSRRETGMVTSSPGSYPLSIDTSRPSSSQRRSSPCHRSAHLERLPTLPLMLLLLLLRLDPSLSAASKMPARPMSHQ
EAFFLSPPHASRASLPLPGRLAMRRFSGDVAGDGVRTRVAAGPLEKESSAAEASSGDVDTSRRKGGLFGGLSWQSVLQSA
MLLMVPLALPFCAAPTMPAFATDPVKVGTCLLQKCNLQLAQCLLNPRCAADIVCLNLCNNKPDEAECQVKCGNLFENEVV
GKFNACAVSDKKCVDQKMDDGSYPDIPYEAFKHDFDTDLFKGRWYISAGLNPIFDIFDCQVHFFDAPSPGRIYGKLYWRI
TEPDGEFFTRDTVQRFVQQEDKGLLFNHDNEYLHYQDDWYIIDYEPDDFIAIYYRGRNDAWIGYGGAVVYSRDAAFPERH
RERISNAFSKAGVDFQKFALTDNSCRPLDKSPSFLRAQYAKKLLLKAERNIQEELTSVRGYAANTLLREEKEFQAAVTNL
ETQIKDYENQFVFSAARELEELLRPLFSLGRGGKEELVNKL
>Vbra_14808.t1__M_Transcript_33312extd
MLAVFAAASSFLASCIAVDIPAFASLNAGGLHPTLRSRAHRLRSPAMRWRGGRWHHSSPAGGGAAALDDGQCGVLRMMAD
AEGLLDVKRLERAATGPQIFLPDDQRLKIGVVGAGLAGLVTAMDLADAGHSVEIYETRPFIGGKVGSWVDKDGNHIEMGL
HVFFGCYYNLFGIFKRLGIFEDALRLKTHTHQFVNKGGDVGALDFRMGGVGAPFNGLKAFATTSQLELGDKVANAIALAT
SPVVRGLVDFDGAMEDVRNLDDISFSEWFLSKGGSRGSIDRMWDPIAYALGFIDCDHISARCMLTIFQLFAVRSEASVLR
MLEGSPHEYLHKPIQQYLEARGAKIFTRRKVKDLLYDTDASGAPTRMRGIVVTGPPGRDRQDETKEFDVVVAAVDVPGIQ
KLLPPSFKSSYDVFGNVDKLEGVPVATVQLRFDGWVTELDPSHPDRRVVDKDFSDGKAPGLDNLLYSADAEFSCFADLAL
ASPADYYKPGEGSLLQCVLTPGDKWMPQEVDAIANATLKQVYDLFPSARDLKCTWSNVVKLNQSLYREAPGMDPFRPPQK
TPVDGFYLAGSYTYQDYIDSMEGATKSGLKAAEAILDDTPALAALRRREGLEMVPVMRQEATASRNASLVGSV
>Vbra_14895.t1__M_Transcript_1990extd
MLQRLGASRCQMQMGRAASPSPVLLPAPCRTHIGRPTHRCFGVWREAYENERRKIDAAPFAVERTMSDKLPIYLKRERNG
TFVYTILRKIRGHKETFMKELAFVCGVREEEVRERGNWIVINGNHRAKLRMWLQGLGF
>Vbra_14917.t1__M_Transcript_3987extd
MMAITAVPSCAFRPPAHWRAGISSSGGAIHLGERRGAAPGHLHPAGWPRGAFRLRGPVRMTSDEGDVSVPPAHPASLSMK
LGETLYDWLADSGVEPKLQKVLKAMFDACKEIGYKVRTASCDSTSCFNNFGDEQLAVDILANNLIFFNLDQSGVVSTASS
EEEPVEKPLIAEGDDLDGTYSVAFDPLDGSSIVDTNFAVGTLFGVWPGSRLTGITGRELSAAGLAMYGPRVSMTIAVEGV
EGAHEFTLVDDMGQRHGDWVHTNRFTEIGEGKLFAPGNLRATQDNKGYNELVDFWVKNKYQLRYTGGMVPDVFQLLVKGK
GVFVNPSSDAAPAKLRLLYEVAPLAYIVEKAGGKSSNGLASILDVKISSTDDRSPVAYGSADEVERYNQLVGSAKSEMTS
KANTMMTDTQPAAAQEQQQGEGIKLVLTNPRGFCEGVVRAIDTVEEALKLWGPPIYVKHEIVHNRIVCDRLKNKGVIFIE
DLNEVPEGEKIIYSAHGIPPEVRDVAKQRNLMEVDATCPLVTKVHVYAKRKAKEGYHIILIGHADHVETIGTKGEAPDQT
TIVESVQDVMNLPFTENDKLFYATQTTLSMDDCKDIVAALKLRYPHVESIPSGSICFATTNRQGAMREVVEQSDLALVVG
DQMSSNSKRLRETAELRNVKGKLIQGPDDIREEWLDGVKTITLTAGASTPEDVVQRVVDRLKELGVTQTEEFVFAEENVN
WKLPRALTEAIKESEPTPA
>Vbra_14926.t1__M_Transcript_51215extd
MTSFARLIACVLVLVCVNLYVSGVRGLDNGVGRLPPMGWNSWNAFGISPRLIEPIIEQTADLMVSLGLRDAGYRYLNIDD
GWQGERDSDSRITVDAQRFPSGFKHLADYAHAKGLLFGLYSDAGTHTCGGKEGSLGYEDIDARTYADWGVDYLKYDNCFN
RFLPIRPRFEKMRDALNATGRPIFYSLCEWGVDDVWEWGASVGNSWRVTDDLMDHWDSLAHNADDASQLHQHAGPGSWND
WDMLQVGNGGLRWIEEQAHFAMWCLSKSPLVIGTDLRKISPDALALLKNEELIAVHQDPLGKAARLAWHKGPYRVFSAPL
ADGSVAVVIWNRHTHFNAYFYDDGSQCNYTTATFPIPKKLMNHTEYFKPPPDHHPHTRRRRRLQDERGDTSVPPDDTNGW
DPPCKDNPRGNTVQVRLAWFAADMNLDTVKGVRVRDMLLKQDMGTRMGDSFPIDVRNHGARALRLTPVYDGNHQQQQQQQ
ADIVHYA
>Vbra_15409.t1__M_Transcript_10743extd
MGYVKTAVMIQRGMKRSYWRKLNRFPHHRWDMLKNLLEALIRYQRIETTLSKAKELQQYAEEIVFLAKKDTPESDLKVES
MLRTPAARRILYEVLLPRYAERQFFFTRIVNQFRFRYRDSTPMAFIEYVDRPGELRPADPVGWDRKRFVWDKMTNGTRRD
RRKYEAEARRKGLYDIYDNFCPDINLIPRDDAYEWHSDEDAHYDEPPEEAEAAAPPPSDPPEGEAEVEGADVAPGHDKEG
KQIVVSKGPRLGPGKGKVELPGPHRALQPFFVDIPPPSHREMQENVNRLPHRPV
>Vbra_15476.t1__M_Transcript_43618extd
MASLLSVVLVGLSLSVSHAFNLEMVARARGKQQQQKAKVRGVDFPDYTRQPSPGGEGQKVWERLDVPQIRVPSDVSLALP
WVAKPQIGDGTLVGDFGFDPLGLSKIADVGFLRNAELKHGRLCMLAAVGLLAPELVQKPAGFDGLEFVPAFSEMNPFKAL
FAMPPAGLMQILIAIALIELNTAKFLWDPSMKMRITDMSEKERLLVQTGNTRFLAGSARPQLASLGNEVVMEKSGMFSRV
PGDLGFDPLGLADEGIREDWALAEIKHGRLAMLAVLGMLLQVGARPDKGILEMTGDWLAGNL
>Vbra_15949.t1__M_Transcript_3353extd
MLWEMSCVLIFLLARLSSGGAFIIAPSVNALSDATPFLGLRRSGRRSIKMSSHLHYVSPLKEVPTHPDESFRQRWEEVIY
SEQDRICEAIAAVDGTAFKEDSWQRGDKGGGGRTRVLQGGKVFEKGGVNVSVVYGKLPPSAAQQMTSRGHKDVAGDVPLK
FYAAGLSLVIHPHNPMAPTVHANYRFFQLFNADTGEPITWWFGGGSDLTPSYLVEEDAVHFHQTLKDACDKHDPTYYARF
MCRCDEYFLLQHRGETRGVGGIFFDDLNESGDPEKSLAFARDALRCFVDGYVPLVERHKDDPYTDEQKAWQQLRRGRYVE
FNLLFDRGTKFGLQTPNSRIESILMSLPLTARWEYQHIPADDSWEGRTLAVLKKPVDWIPLQGTQEEKEQRELTTAAS
>Vbra_16096.t1__M_Transcript_18936extd
MDAALLISFASLAILLSTSEAFIRHHGRRGPLISHARDGTLTNNALRGQSPLRMAIGGTHLSESERAELQRTAAAVATPG
KGITACDEGPATIGARFDAVGIANDEETRRAYRQMLFEAPGADEYLSAAILDPETLYQKSSTDGRLFADVLASRGICPGV
KPHLKVYTLPGTNGDTVMQGLDSLAVRCREYYKMGARFAKWRSPLVIDVAKGCPTDLAIRANMQDLARYALICQSEGLMP
IVEPDISLSGSHGLEIAVEVNIRVQSGLFKAMVDHGVYLQGSTLKPNIVNPGRDCPKPYTVDEIAEANLFVLEQSFPVAM
KGANYLSGGQDLTAAAARLNAINRLKKAKGSGPWNLSFSWSQALQLPLLELCRGKGALQLDEMAGLYLKELEIAGQAARG
EWQAAEGDGDHKGSSSVSRPEEDDDASVETQPVGAVVAAG
>Vbra_16196.t1__M_Transcript_42890extd
MSAAGWLATLALAVATHHLSSNIPRCVGFLPARPSSPFSHLIHHRRLRNEQPHRKEALSRRPPWQMTTEPSSVTLYSPAK
INLFLRILGRRADGYHDLASLFQTVDLCDRLTFSICEEGDDVLTCTDPSVPTDGSNLILKAIDLFRAKTRSDKRFRVHLE
KNIPNQAGLGGGSGNAATALVAANWLCGRDEDERRSMDELREWSGEIGSDITFFLSNGVAYCTGRGELIRPLEPLPNPPS
TVYIVKPNQGLSTALVYRSLDLSALHPSSPSSLLSLFQSGGVMAAADQGALVNDLEPPAFANYGELRELKGDLEGVFGAG
RVMMSGSGTAVFGLDDRDGEGDREAALREIKERRREMGLRIFACHFLDRGGPSQEQASSTTLEWYQPSDPLSWTPTPREL
HGLKP
>Vbra_16645.t1__M_Transcript_40282extd
MMWRFMLAPLLAACWLECFATTSSHNRLMTSRRGLLELRGGFIARQKKRQMTDPAASEEDLRANVFHQTADSPIIGVLLV
NLGSPDSPTYAALFRYLREFLSDTRVVDLPRILWLPILYLFILPFRSKASALKYQKVWTEKGSPLVATAVSKAEKLQTSL
QKRHPESKFQVDVAMRYGGSGPLSIHQALRRLQQGGCRRLLVIPLYPQPAEATTASIFDKLFEEMMLWRYHPDVRIVNGY
VEEPVYVKAIAESVRQFWKKHGKGERLLVSYHGIPKDRLTTVGDPYECFCKKTTRLIREELGIKDGQLEMVFQSRFGPAE
WLQPYFDDKLAELSKAGVRKVDAICPGFSSDCLETVDEVGREYKELFAHLTGGEGELRYIPALNDSELGMQVLEAVVDRN
LRGWI
>Vbra_16895.t1__M_Transcript_16647extd
MRWLMVLLILIFMHFLALALSFQPVRPLIHTTRSATKGGLSRLTVSASGEKCPTVSDRKREFYPAMAPPALCGGLSLLLL
APSIAAASDAALDHLSSALIAAEGEGLWDKFVGLQAAVIELIDSGLEQVMPGSSFGLSLVVYTILVKALLWPLTANALKT
TNIVSLLQPQMEKLKERFGDNQQRYAQEVQKLYAKANVNPLSSFFPLLAQTPIFIGLYRAILKLAYDDQNFQQPFLWIPS
LAGPTFSDTPSTAWLFPFQNGAPPVGWVDAGLYLLLPLALILSQLLATELLAQRPDGTKGKIPWLSRVIPVMIGWFALSV
PQGLGIYWLTNNFTTVLSNLYIRKQVANEFPAFVSGKSLLEDDDRKTDREKTEKKTKKRAKGLDRGFSTTAVTQARDIAA
LAVDEDKRLLADTEMKPDEEAAQPVSVGTDRSPHQEPPMSRSAQKKRERASRVKMNKQRRKMPKRG
>Vbra_16963.t1__M_Transcript_32569extd
MFRTRPLLVRRMFLPYYSKKNGPPVIRNQIQGVRRHRFLRMVACNIRDKRDGKHMEVLGTHIIQKKDLSQELRLRFSRVK
FWLGVNAHLTKSAARMLGMAGLIPPLPPRFGRRTYGHFAYLAEVEQQWAKERHSVLQDYYVHPRTVERVRERVVGEDGGE
KDVQRETIRLPR
>Vbra_17027.t1__M_Transcript_45258extd
MMNLVDPLVRRLVLICLLSSCQHLNAAVQHKPSAFQCCSTASSSSSLSLPLSRPHARPPHQRWCADRLRSHQSDTNVLLK
ATKTDTERRETRPPMLQANTTDSSADVEMNGLFSIGGLSVNAFGVLYFIETLFWSIWWALGLLVCGGVLELSDRAGLTLD
PARRSIDALNRLWGFFMLTTINSMPVIVNPENLPPNNETCVYVANHASWMDIPAVGMLPRFYKFVAKAELLKVPILGLSI
MLSDQVILERDDKRSQIKAYRQCQQILKTGYPLFVFPEGTRSRDGRLKPFGKGGAFKLAQQMNLPVVPVTIEGTHAMMPP
TALVPLKPAAGTVKLHIHPKIHPTGFTEDQLREYVWRQIGSALPESQQPLKDDLDTNEAVIQTLPTQRHDKFSADHAAAD
AAAADKWGYPRRPARTERVRFSELLFMFRQPVTKNPRLINRK
>Vbra_17349.t1__M_Transcript_2639extd
MTRSAKTTSTKMSKLSTDSLKKAITEIKAGSEEKKRKFVETVDLQIGLKDYDTQRDKRFAGTVKLPHVPRPRMKVCILGD
AVHCEQAGKAGVDFMDVEALKKLNKNKKLVKKLAQKYDAFLASQVLIPQIPRLLGPGLNKAGKFPSLITHSDKIEDKITE
IKCNVKFQLKKVLCLGVAVGHVEMSEDELRQNCLLAINFLVSLLKKNWNNVKSLNLKSSMGKVQRIYG
>Vbra_17448.t1__M_Transcript_5652extd
MAIPSVVIASALLLGVAALGANLHSRRPELPPVHTAGFVPASPLSLHSAAGGRPSRLRSRHGGVLVPLEMSMATLERKTK
KPKIQLGNKGESGMFTDSSPESRRVIPPSQDTRAKFKVVYVVLESQYQAALTQACNMINQQQEGVSVECVGYLLEELRDP
ANVEKFRQDVATANVFLGSLIFVQELAEKVVEVVSPLRENLDAAVVFPSLPEVMRLQKLGSFSMASMGQKKSIIGDFMKK
QRMQQGAKFEEDMLKLVRTLPEILKYLPSDKAKDARSFMMSFQYWLGGSPENLSSMLLMLADTYCKGIKGENLVNKADIV
APILLPDKGIWHPVADQIFDRPSAYFEWYDKVHCPAAGIDVETAPTIGILVQKSHINTRDECHYTALIADLEARGARVVT
IYSGGLDFSGPLEEFFYLNGYPSVDAVINLTGFALVGGPASQNHEKAVKVLKKLNRPYLCALPLVFQTFEEWKKSELGLH
PVQVALQVSLPEIDGAIEPVIFAGREGLTGRNVPMSDRIDLLAERLLKWATLRRKENKDKKLAVTVFSFPPDKGNVGTAA
YLDVFGSIQEMLGNLKKDGYDMGEIPESPEALMDAVLHDKEAKYDSPSLNVAYRMPVDEYEKLTPYHRDLEEAWGKAPGN
LNSDGQNMLVFGKQFGNVFIGVQPTFGYEGDPMRLLFSKSASPHHGFAAYYTYLEKIFKADAVLHFGTHGSLEFMPGKQV
GMSGTCYPDRLINSIPNLYYYAANNPSEATIAKRRSYSATISYLTPPAENAGLYKGLKELSELVKSYQGLRENESRGPSI
VNSIVASARQCNLDKDIKDLPADDFDTKELSIDGRDALVGKVYRKLMEIESRLLPCGLHRIGVPPTAAEAVATLVQIATI
DRPDDGIKSLPRIIAESVGRDIDEIYANADKGVLDDVDLLYRITEATRAAVGAGVAQSTDSEGRVKEVKPVFEQGMTLLQ
GMMGQASPWKKALADSGFPNAKEESLSPLFEYLEFCLKQVVADNEMGGLLQGLNGEYILPGPGGDPIRNPGVLPTGKNMH
SLDPQAIPTKPAVDVAFKVVDRLLERTKADTGDYPQSVAFTLWGTDNIKTYGESLAQVMALVGVRPVPDAIGRVNKLELI
PLEELGRPRVDVVVTCSGIFRDLFINQMALLDRAVKMAAEADEPTEMNFVRAHALQSAKELGLSVRDAATRVFSNAAGSY
SANVGLTIENGGWDSEQQLQEQFLSRKSFAFNADKPGEMSHQTDLFKASLKTVDLTFQNLDSSEISLTDVSHYYDSDPTK
VVQGLRDDGRKPTSFVADTTTATAQVRTLSETVRLDARTKLLNPKFYEGMMKTGYEGVREITKRLRNTMGWSATSGEVDN
FVYEDANDVFIKDEAMRQRLLETNPNSFRDMVTTFLEANGRGYWDTSEENIKLLQELYQDVEDKIEGVKP
>Vbra_17803.t1__M__24506extd
MMQSAAPLSGCILALACLHNLLLLPSDAAPSFIPCPPHPSPSSARLSPRHSRFLPSSFTSRNRRAHQPSPVRRHRCFLRR
GQLTALFSGIVEEMGTVLSAEKDKEMTLWDGTSGRGVELTIEASEGTLEDCYVGCSMAVNGVCLTVTELDKGEGEGRGTF
TVGVAPETLRRTNLDDVSAGNAVNLERSLPADGRCSGHFVQGHVDGTGVVLDRWSEGESLWLKIGPPAEVMPFIVEKGFI
AVDGTSLTVCDVNRSHDPQPWFTLMLIAHTQQCVTLPTRDVGDRVNIEVDVMGKYVAQAAGALIDRVNALENKVKELEGQ
T
>Vbra_18210.t1__M_Transcript_6068extd
MLSFVRQGALQARRQAATCLPASRLLAPVAVATRGMADHGPTEKMNLFTAVNGALHIAMETDPTACVFGEDVAFGGVFRC
SIDLREKFGPHRVFNTPLSEQGIAGFAIGMAAVGHTAIAEMQFADYIFPAFDQLVNEAAKFRYRAGGVWDCGGLTVRSAW
GAVGHGGHYHSQCPEAYFAHTPGLKVVVPRGPYQAKGLLLSCIRDRNPCVFFEPKALYRAAVDQVPVGDYNLPLSKADVV
QEGDDITCVGWGTQVHRMLKAAEMAKEEGISCEIIDLQTILPWDVHTIEESVKKTGRLLVTHEAPLTQGFGAEIAASITE
RCFFSLEAPIKRVCGYDVPFPLIYEKFYLPDEYKIFEGIKEVCA
>Vbra_18731.t1__M_Transcript_50777extd
MKMRINTFRFAGDMLHLFSIVLLIWKLMKSKNCVGVSCRMQEVYAILFCFRYLDIFWNFVSLYNSVLKVVFLTGTFYLIY
LMRFKPPIKETYDRKADSFSYEKYLLIPACVLGFITAEEWTIPEILWTSSIWLEAGAIMPQLMLLQQLGEVENLTAEFVV
TMGLYRAFYILNWVYRFYFESYVNVVGWIAGVIQTALYLDFFYYYAMSKWYGQKLVLPFAEV
>Vbra_19598.t1__M_Transcript_33305extd
MASFSDLVSCLLVFLMAAAPAVNAFTAAPMPLRSLRARAASDVHRVRATASMNFLEYGEGRVAIVTGASRGLGRAVAERL
GGTGVAHVVCVARTAEGCKDVVDAITAKGGSASAEGCDVADVAAVKDLCEKVLKEQGRVDILVNNAGITKDGLFMRMSDD
DWLDVINTNLNSVFYFTKPVIRAMAKQRFGRIINMSSVVGVGGNPGQANYAAAKAGVIGFSKALAKEMAGRGVTVNAVAP
GYIATDMTDALSDDVKEKVTAQVPAGRMGTPTEVADLVAFLSSENAGYINGHVIPVDGALLFGYP
>Vbra_19945.t1__M_Transcript_31608extd
MFVSALADLRKMCHLALLSLLAPAAYVTAAEAAFRRLDSAFAPPGTLFHQPAKRHALSSLREALHKGTAEAVLLTREPAT
DTAMQQWTGTFTLPTEHHQPAADSSSGREQYNWLQAWYPVLLSESADRGRAHAVRVLGSSFCVWHDGNAWRCYVDRCPHR
LAPLSEGIVDKYQHTITCAYHGWAFGGPDGKCLDIPQAKNTNVKFATKNKRACAQAVPCQVRQGLVWIWLDLSPEGLALA
NVTEPAVVPELDEPAFKKTEAEGRHMFYMRDMPYGCEALLENAIDPSHVPVTHHNALTLQGARMSRTTTKPLDMVLKERD
VSMREGFTTIVRSGGSKAFDSYTVSFMPPGRLMYRTQKGDRINYSIFYCVPQEPGRSRFFLRAASTLPQPYDWLPQWVRH
TWETAFLNQDMVFPHEQERHLLNLKAAMESDSPHEATVDRLYYMPAAADVPIRAVRRWLQRFSYPGVIPNFININPVLKG
SSALGPAERSRERLLTAWDSHTKYCPYCRGAYRNLTLIKYFAIGVALLSSSSSFAAIMLRRVGMSGTLALSAALGGLLAR
WLHVFTRRFVYEDFSHQLNQEDYILAANRLRNL
>Vbra_20835.t1__M_Transcript_17471extd
MALRRAVCHAVCELTACSPPPPICRPPAARFISGFARSPMSLAPKKKKAEAAADKGAAAPSEPTSGQLFNIFIEKSDPKL
LPDHCYPDWLWGMDKPSKTYGELSLMFVYGQGIENATFTEYRQFLRKHRKIVIKLNNLRLKRARRKNVKPIFWDV
>Vbra_21170.t1__M_Transcript_35047extd
MGLALLSSLLCTLFLWRMTLTRSRGFVHRPTYHKSPSSPLFLSPPVRTLPPSTASLLPRHWPAQQPSSGRFPLLLSWPRA
RRLLTGMAGGGDGTPAGTTGATSVYGEKESGGSRVRSESGVSGRIERTETGGRWRESSFRESYELYKELDGTEDPMLEPI
AGRSLRVLVDALRLYGPEGVVCSFNGGKDAVLILHLMRAALAKYLYDKMRDARRRKGGRAVSEANLDEEVPVDTLLAEGY
GELLTGRCRAIYFENNQTEFQEVRDFVWDTQRQYDIDLMVFHSNFVDGLSECLGLQEEQYGNDKLAFVLGTRRGDPNCGD
QGWFEPSSTWMPPFMRVNPILDWDYGSVWHFLRTHGLPYCRLYDEGYTSLGRKDNTWKNPALRNEDGSYQPAYLLADWAK
ERAGRIPTGETTLECELRDIDARRRKIKEARSASLVVIGDEILKGKTSDANTYTATKELRATGIPLRRVSVVSDDEDEIA
EEVRRQSQKFDVVITSGGIGPTHDDVTVRAVAKAFGQRMAINNDMLNRIKLAFRINDGQPLTSAQRKMAWLPEFATLRTA
PSSAGAKEWPILQCENVFILPGVPEFFRKKVEIICRHFLTSNPIFAKRVVLRAVEEKIAAHLDATVEEHQEVTFGSYPFF
HHASFKTIITLEAAEETKVEAALEALLGRLDAEWIVKVEDSDTLSVKSDEMAAAAPPTQNQEEQRAASPSRTEATIHTD
>Vbra_21485.t1__M_Transcript_9036extd
MKAPRGLFALISSMVYEISHVDAHWRSSGLLEPPSPKQMRRVRCPDGPAGAVFLSLSHPLPVWPYRRVHVDGKIRPRLME
RRLLLRMGEMGEDSEPLMRIGHGYDIHRLAPGLQLTVGGVKIDYEKGTEAHSDGDVIFHSLCDAVFGALALPDIGQQFPD
TDPKWKDASSDLFMEDAWRQMEERGYRLGNVDVTLILERPKVKDLKAGMKDNICRLMRVPPSQVNIKARTHEKVDSVGEN
RAIECHVVVLLERKMDALPERSQTGAR
>Vbra_21980.t1__M_Transcript_31593extd
MIFAAALMVVLEALIGHAVSISDLSSSAPASLRPAFIGTAGGWRSLGHTGGRDLLLRARRRRNQHHQRLFSMSTAEADTA
AKEKEQPPAAKEGGEGEEDGVDTESSSYKLVKRLEQERVSGLINDMVDPNYRREDYADRWAKEDDPEYVDSESPNSWERL
RWKEEGKLRFEDWSQFDPKRLEDPEYSLPEDWSAEPVGGRHNIFQPTLVTSKDLEKAVEQLDGGVVKVDEAPVDESVPPQ
YRGLMKEVGFGFGYRNISMNKADIQRLMWWDKMLELQPLPANEDFEKLHENGTAVMKELYVPERKREPWRFQKDLETIYK
TDFDVAYGDLSSTEDISEYVMNDTAALLVIKDGLVDRRLSRLDGLPNGTFVGSIHNMEGALRERFLSELYWYPEYSQQQF
KKGAYVKYKGKLWKNADILPQQIFEMGKFDIGMAKLCALNMAHLRDVACVHVPEGTTIDKPIQVLVVSTSVGDSALPISS
PRLQVLIGDKADVTLSQSHVGLARKGFINSVTRVIMGRESRFNHDYIQEAGRDAWHFEQLSVLNAQAANYTYRSASWGAQ
SSRINVQVVANEKESRTDLRSLLLARQKQLLQTYQTVWHNAKDTYSDSFHRNIVADSATAVWKGRGRLEHMCNGADAKQL
CRSLLLNERSKAVSIPVLEMMSPQIKAAHGATVSDLSQDQIIYLRTRGLSDEVARYLMVKGFANEVSNPMVDETAKRRLS
RHMDSILSDPSKKKEPVREEVAAPAA
>Vbra_22174.t1__M_Transcript_26951extd
MLPCRSDVRRFFRPAVIRQGSSPHISHHRRIYHSSAAGSHGRHPSNRRVIDLRSDTVTEPTERMRTAMASAQVGDDVYGE
DPTVNELESEAASLCGKEAAMFVPSGTMGLMSHCHERGAEVILGDRSHIHLYEQGGIAHLAGIHSRTVRNRPDGTFDLSE
VDAKIRCDDVHEPVTRVVCIENTHNEAGGRVLPTGFLHSLRELTTAHRILLHMDGARLFNAAAHLGVEPSELLSYVDSAS
ICLSKGLAAPVGSVVVGSSAFILRARRARKVLGGGWRQAGIVAAAGLVSLREMRHRLTQDHHNARLLAQGLSRLHGEGLS
VSVDVDSVETNIFFFRLDPSTTPPRMTAPKLAEALAAPVGGDAEDERPIIRVSAWDEQRIRIVTHYQISEDDVRTVLSAV
RRLLSQAAAQRVVVSEAG
>Vbra_22197.t1__M_Transcript_19841extd
MFLRCCETREGTTQEREIRVKQQRHAAAKMGKDLNGSEGGYPVGALPMETRLFIDNEFVDEHDGTHFDTVDPTNGKVIAK
IQEAGKLDVDRAVKAAAKAFPSWSETTGPVRAQCLHKLADLMEKHIDQLAEVESLDNGKPKHIAKNVDIRLCIKVYHYYA
GWADGKIQGKHIPISSLNETPANWLCYQRREPVGVCGQIIPWNFPLAMFSWKIGPAMAAGCTVVIKTSEMKHSLAFADRE
SKKARVDPQASAEPQTNQTEDNEPRMATEPSNLTNGTTETRDLAVESSTVDPSVPAADQQEEQQPAEAPDQSIVEPHQQR
QHQPSLPQENGLPSCCIASSRIFVEESIYDDFVERALKRSKEAKLLDPKDPECTQGPQVDVKQFDRIINYIHTGKKEGAT
LLCGGNQYGSEGYWVEPTIFTDVKDDMRIAKEEIFGPVMCILKFKTLDEAITRANTTSYGLGAGICTRDIGKALTLAHKI
RAGTIYINCYDVFTPEAPFGGYKQSGQGRELGESGLDAYLENKTVICDLSFKE
>Vbra_22360.t1__M_Transcript_8393extd
MKSRHRLSASATPAPSCPATMRRCRSRRHCAQRSMPYLHLLRSMLLLAVLPLIQTLAFVLRPASRFVLRRPAAFDLSSRR
PSPSLPVRRGPSRRPAVTMVFDSITSKITGILDTIRGADKLTAENIEEAVQEMRKVLLDADVNFQVANSLVKAVKEKAVG
ERRIDNVNPSQQFVKILYDELVDIMGGDEAPIATSATDQPTVLLLAGLQGAGKTTAAAKLALYLQTPQTRLDASGDAEGG
EGEGGKGTMTKPRKVLLVAADVYRPAAIDQLQILGERVGCEVFTMGQDVDPVDIVKQGVAYAKEQGYDTVIVDTAGRQVV
DDALMAELKRIKEAVPPDEVLLVVDAMTGQEAALLTQTFNEQIGISGAILTKLDGDTRGGSALSVRGVSGKPIKFVGVGE
GMDKLEPFYPKRMASRIIGMGDVVSLVEKAQKQMSERDALDLTKRIQKGQYDFNDFMKQSDMINKMGSVGQFLSYIPGMS
NMVSRDQIKTMSKKFRKYRTFIDAMTEEERESPDLFTKEKGAQQRMRRLADETDEPIEEVQGFVRDFMKQRRQMMLMSRQ
MMGGADLDKAASGDETALQTMQEGNRKQRREAARKAAKKKKKLTGFG
>Vbra_22408.t1__M_Transcript_27098extd
MEISLVLVILLNEVIVFNAASAFLSTHGGSAFRARPSSVWRLQKRPPSSNARGRLPGRESAPLSAAFMSPATLPRAVDGG
AADVDVSDISRSRVSRGTLQEIGSLIKSFGRVGALDRCWQYWNELRQTGTPPPAHILTIMVSALANNGQVGAAMDLLRSL
EGDANPAVRASVNEVHYSRLLTALIRGDRFDEALALLSEWRQRQTGHGEGPQQGATRVLFHTILDALARMESYEQAEWVV
GHMGREGVPPSHLSYTILLRACEGRGDGGKALRLLQDMYDRHIDPDSEVYEAVVSALAGSPVDLTQDLTETAMGIVADME
ERHVPVTAAILIPLLKVFARCRKLLRGVEVCEDLADAYGMAPSTTLYQHAIRAAFDQGSTDTPDLLLKRMHARGVLLSQA
VYDTLVDGYARNKRFEEGISTIREAFGLPQGGTGSAALGGHEGVSDKSLLQFIAQMIVERGDGAVDGLLHELRHYAGVVV
DGGALDRCVQRAREAATAKAAEDELTPLSTLVSANGHGGQTAAGGSGRGPFSRSLGADAASRARQLVTALRSEPSVQGAG
GAQKIRVGVLGASGYTGAELVRLLLNHPIVDIQLLTASQRSAGQTLGAVYPQFDYVSQAADLPRLMALEEASELGEGGVD
VSSLDAVFCALPHAKTQEFVKVLPASVKVIDLSADFRLMDTDTYEQWYGKPHAAPDLQATAVYGLPELHRTKVEGARICA
NPGCYPTPAQLALCPLLSHESGPLIDADSIIIDAKSGVTGAGRAPKQNTLFCEVADGMHAYGVAAHRHAPEIEQGLSEAA
GRPVVVNFTPHLVPLSRGIFETMYVKMRDGVTAETLKQTLADKYAPEPFVHVLEGAKSVPETRHVRGSNVVAMNVFADRI
SGRAIITAVMDNLCKGASGQAVQNFNIMFGLPETTALSGQLPLFP
>Vbra_23369.t1__M_Transcript_16960extd
MFFITPIMLRNKSRRIKVELRSGAQTSFIYRTTKSPAKKAMRLAYRKHDPVVNRHVVFYETKLPTSSAKGFTFKGLNLAR
NTGQNIEGLIRRVRRDWEHGAYDKYFNQAYPRLVDHMGRGQRTR
>Cvel_24789+18094
MLRSLPVRCLSLASRTPSRLLHAFPASLWNSRLMSSVANGKSSRQTQTEEVPTGGMIGAEWLSTDDESALGFTRSLVGGD
WVEAREGAKLPVEDPANGEVIAMVGDLSRSDISRAVEAASDAFPKWSAVSCKRRAEILHKWFSLMAERREVLARTMAREN
GKPYAEALGEMAYAGAFVEWFAEEARRSYGETIPTPVSDKRLLTIKQPVGVCGMITPWNFPAAMITRKVAAALAAGCTCV
VKPSELTPLTALALAKLAEEAGVPPGVINVVVTSDAKAAGDVLCGDPRVKKISFTGSTRVGKLLARQAQENVKRVSLELG
GNAPFIVFEDADIEEAVNGLMASKFRGSGQTCVCANRIFVHKNIFLDFTMKLVQAVEKLKLGHGLTEGTTTGPLINAAAV
RKVQDMVDDAVAKGAQLLTGGSSIQLAAWADGRRKEGAGTKGHFFEPTVIDMREVPRDSGCRLLNEEIFGPVAPLFSFED
SQEVIQKANETNSGLAAYFFTSNVHRVFGVSEALQSGMVGVNTGIVSHVEAPFGGVKESGVGREGSKHGIDEYLQLKYIC
MGSMKAEVP
>Cvel_28624+27679
MALSIREATAKRLLGNLSKRNVSIGKDTNYDAVPQEHPWLLEPGMKLVIKPDVLLKRRGKSGLVKLNVTWDEAKAFLKEK
MGTELTVEGLTGVFDHFIVEPFFPHDDQTNECYIAMRTVRGGDEILFCAQGGVNVGDVEGKAKKVMVPVDENGKVPKITF
GGCFDEVKDAAAKAALPAFVQALYAKFCENHFAFLELNPISFDHKKGEFVILDAAAKLDHTAESVCESTWGDIEFPSPFG
RAFTKEEQYIRELDGKTGASLKLTILNPKGRVWTMIAGGGASVVYSDTICDFGLASELANYGEYSGAPSEATTYEYAKTV
LSLICAEGTYREEGKILLIGGGIANFTSVADTFRGIIKALKEFAERLKQFKVRVYVRRGGPNYQDGLRMMREVGKQTGIA
IKVYGPETYITAIIPIALADDGGAEADKLQKYAELPRARTWVDVRQEDVEKDAKFNKVTDDIAHRSAPGDAPGDSAAGKG
AADHGDGRVLFTNQSRCFVWGLQERAVQEMLDFDHVCKRAKPSVAAIIYEFSVSHLRPFYFGSEEIFMPVVQTLKEACEK
FPEVDTLVNFASMRSADKVSQLALDFPQIKNLAIIAEGIPERRTREVNAAARRRGVTIIGPATVGGIKPGCLRIGNTGGK
LENIMNSKLYRPGSVGFVTKSGGMLNELNNVLSMVSDGCYEGVAIGGDRFPGTSMMEHLMRYQKDPNVKMMMLLGEVGGD
VEYEVVRAIQSKTITKPVVAWCVGTCAPLFSTEVSFGHAGAWAGAESEHATAKNAALRAAGAHVPNSFQDLGNVIHEVFE
DLCDKGVIERKPEPEAPRVPMDYMWAKKLGLVRKPKGFVSTISDDRGEELVYAGFPISKVLKENMGPGGVISLLWFKRPL
PDFCYRYLEMVLMLTADHGPAVCGAHNTIVTARAGKDLISSLVTGLLTIGDRFGGACDQAAQQFWAAKSAGLSPEEFVKS
YKAQNKLLMGIGHKIKSVHNPDMRVQLLKRFTKANFKKTELIDFALAVEQVTTKKKDTLILNVDGLIGVSMVDMLCGCGS
FSEQEARDFVDNGCINGLFVLGRSIGFIGHYLDQKRLKMGLYRHDADDIAYVLPDLGRE
>Cvel_30583+8300
MKSPSAASSDGQTPSAFSQSTEVEGETAEDLQWRLEMDTLKEYEKMSDVPFTAMPPAVGLYNPTEERDACGVGCIAQIHG
KDSRLVVSDAGKLLVRMSHRGAKEGQDGDGAGILLGIPHDFFRKVTHWSFTLPERGKYGVGMCYLPQEEAQRNEVMDVIE
DAVIAHGLAVLGWRAPLPVKSTILGPKAKATEPFIAQIFVSMPKDQTPEEAQESPSTTKRHVAMVDPSSLPDDLETRLFV
IRKKLAKKTKNLYVCSFSSRTVVYKGQLQAEQLFAYFDDLMDEDLTSYIALVHSRFSTNTFPSWPRAQPFRMLCHNGEIN
TVSGNRHWVKARESTMGSISKHRVPFFKEGAEAEAEHQADDSSPLDAFFPVDESIGSDSATLDNVVEFLHKGGRELEKVM
LMVIPEAWQNDDQMAEEKKAFYRYHSCLFEPWDGPALVAFTDGKKVGAVLDRNGLRPGRFWITEDDRLILASEVGVVDIL
PERVKAKGRLMPGRMLLIDFEKKQIAQDDEVKMAIALERPYGRWIEEKAFFLEKIARPLSEEEIKVELQLDDKKMMQRMK
MFGFTWEKVEMLLAPMAKRAAEALGSMGNDIPLACLSHLPRNPADYFAQLFAQATNPAIDPIRESNVMSLECPIGPEGDV
LGCGPENCNRIFVREPCLDPSRFRALVSIPNFPVEVLDMTFDERNGPAWMETRLLEICDQAQNAVSRGAALLVLSDRRFS
ETRVPIFATLAVGAVHHHLVSVKLRTRCSIIVETGDAFEAHSMCLLLGFGADAIYPYMVYKALSRIRFTREEPKLSLDKM
IDFYRISIHAAILKVMSKMGISTLMSYKGACMFQAVGVGQKVINQCFEGCSSVINGVGFEVFGIDAMRLHSQAFPRRELP
PLIDDGNVDELDEAGDYHFRAIHTVEKHMNHPDTIATLQDATKRNDTKAYWRYSEWQNALTDTCELRGCFDFRFENATPV
PIEEVESVRDIVKRFATGAMSYGSISEEAHSALSIAMNSIGGRSNTGEGGESEDRYTPGPNGENRRSAIKQIASGRFGVT
SQYLVNADELQIKLAQGAKPGEGGELPGHKVVGKIAETRKSTPGVGLISPPPHHDMYSIEDVAQLISDLKNANPEARISV
KLVSKVGVGIIAAGITKGKTDHLLISGASGGTGAAKWTSIKHCGLPWEIGLAETHQTLVLNGLREKVVVQADGQVKTGRD
VVHAALLGAEEVCMSTQPLIVLGCIMMRKCHLNTCPVGIATQDPELRTKFQGQPEHVINYMFMVAEEVRQVMSKLGFRRF
EDMVGRADLLKPKESLKLHYKTREIDLSRVLQPAWRMSEDATGLARKIPEGQCCRLSQNHELEHVLDREIVRRAAKSLRG
RTPVHKSSFHLPVRNVDRTVGGIVSYEVTRRFGAAGLPAGTIEVHFHGSAGQSFGCWLAPGISFLLEGDANDYTGKGLSG
GEIVVKPPRSAPKAFLENTQENVIVGNAVLYGATEGRAYFAGKAAERFAVRNSGAIAVVEGCGDHGCEYMTRGLVVILGE
IGKNFAAGMGGGLAYVYDVDRKMVNDQMVYLEAVTATEDKSVLENLILEHYEKTKSEHARRILNDWAISVGRFTKVFPKD
FKKVLREAIADHVRTGSAVAGAILADWESIAYQTGKGGQVPVSQLMNKDARDKYRSWRSKGQQADLPLVNMAAMLRMNVD
EGVLSLLQQGEEEGKVKNENGVNEEELFSILFRYQYQAWRNGSAQGTQQMWGSQALDKRFLKFVSSKKYSKDVKQKLKKQ
LTSDLPAIPTATGGTTLELPPEARRERGGSRTFSISAQSTRRSGNQAGDLSSPTVHKVGKMPAQFDSPRLIEEGEEEEEE
EANGCMTCVKSPSTNFDAEAAVINRSRLMEEEAPQLITSHSKTSDIEDVMGADKKGGQSKGAQQLIPIRPNSTAFPDKKK
GFHKYAKKSVAYREPGTRVLDWEEITVPANTKTKLYDQLLRTQASRCMDCGTPTCHYPNPGGGGCPLGNRIPNWNALVYE
GNWKQAIERLLDTNNFPEFTGRICPAPCEESCVLGINEDSVAIKSVEVAIVDYAFGKGWIVPRPPKCRTYKKVAIVGSGP
AGLAAAQQLNRAGHTVTVFERSDRIGGLLTYGIPNMKLDKKKIVDRRVEILRQEGIAFKTNTEVGEGKDVTIEQLKEDFD
SVLLAIGALQEREFDIPGRQLDGVHQAMEFLTLSQKSLLDSEMLDGQYIDANDKHVVVIGGGDTAVDCLGTAVRMGATSV
LQFSRREEAAPGRSDTNPWPQWGEYFRVDYGHSECNVVQGRDPREYCVKGVEFVPNPKDSSKVGGIRAVRMRWQRDAKTG
RSSMVPIEGTRVYPADLVLLAMGFTGPQKGTWSSSNPVGLDQKSGNISAQMGEYKTNIPGVFACGDCRRGASLVVWAIAE
GRDAAAMIDEFLMGETVLPRAFPESANPALQPVGSAGKSVHLAPPVPAPPAGFGGGAKSRVQMPMGLSSLMPVPGVAAAE
MGRSGW
>Cvel_31937+18898
MSFLSRSVRLLGRSLRPHSMAGGILPSPASSVPAVSRFARLFSAAAAKESPAAGSKDNLGKVTQVIGAVVDVQFDASLPP
ILNALEVTGREKDQRLVLEVASHLGENTVRTIAMDGTDGLTRGQPVLDTGKPIAVPVGEATLGRIINVIGEPIDERGTVS
SDVYWPIHRAAPTFENQSTTPEILITGIKVVDLLAPYSKGGKIGLFGGAGVGKTVLIMELINNVAKKHGGFSVFAGVGER
TREGNDLYHEMITSGVIKLDEKTGSTAGSKAALVYGQMNEPPGARARVALTGLTIAEYFRDEGGQDVLLFVDNIFRFTQA
CAEVSALLGRIPSAVGYQPTLATDLGALQERITTTKKGSITSVQAVYVPADDLTDPAPATTFAHLDATTVLSRQIAELGI
YPAVDPLDSTSRMLDASIVGHEHYDVARAAQKALQDYKSLQDIIAILGMDELSEQDKLVVARARKIQRFMSQPFQVAEEL
LAGNVDDIPEVAFYMSGNLAEVRDKAVRLAQGESV
>Cvel_35871+25042
MASAKRPINGEVEPSGGLDSDDRLRKVARSVSSPSGDHWTPDSWKAFPLKQDPFDGVPASAMDPVLGRLRRLPPLVDPRE
VDELRKQLAEVVEGRRFLLQGGDCAERFADCEPATISVKLKILLQMSLIICWGARKPLVRVARMAGQYPKPRSSKTEKVG
DRVVTSFRGDCVNDFDPDKREPDPNRLVDAYFHSAATLNYVRALLKGGFADLHHSRHWQLDFVVKKELRQQYEGLVSQLL
DSLAFMNATGVEAPGARTVDLFSSHEGLVIPYESALVRDAEPGNGKGRYALSSHFLWIGERTRNLDHAHVEFFRGVENPV
GVKVGPTADPAEIVEVCKKLDPSNRPGKVVLITRMGAAAVEEKLPPLIQAVRQADLKVVWQCDPMHGNSETVSSCTNGED
GNGGSEVRVKTRRFEKILQELEASFCIHKEQGGHLGGVHFEMTGEDVTECTGGPQELEDSQLMKRYTTYCDPRLNYAQSM
EMAFKIAALLHGPSVGPSSSFDTAVDGQKL
>Cvel_ACACA_10268+25292
MTMESRRMYKDMEEFCRVNGGGKAKPLRRILIANNGNAAIKAMRSMRTWANLTFGSDRELEFVVMATIDDIEANAEYITN
SDIMVEVPRGTNNNNYANVSLIVQVAEEYMCDAVWPGWGHASENYQLPLALRKASREIVWIGPSPESMIALGDKIGSTII
AQAPDVRVPCVPWSGTDVKMPSDFDPEKGLDPDILKKACVSSGEEARKVCDRIGYPSMLKASEGGGGKGIRKVFKPEEVV
DCFRQVVNEVKGSPVFVMKMVQKCRHLEVQMFGDRYGNMVSLGTRDCSIQRRAQKIIEEGNVVAAPPEVVRELEESAVRM
AKKVGYSVAGTCEFLYDAQTQKACFCEVNARLQVEHVVTEMTADVNVPAAQLQVAMGIPLNKITDVQAFLEHKREKGNPK
RHCIACRVTAEHAEAGFRPTAGAIHELVFRSNGNVWGYFSVGSSGRIHQFADSQFGHIFSTAATREEARHNMIDSLKGMV
VRGEIRTNIEALVKILQNEDFIKNNTHTLWLESTMSFGTPLIVEKNKHSTILAVLYASVCESQKIFEASAQEFKRDLNQG
QLPPPLTLSHDVEIVYQGKKYTTHCSQSGSHDITCTLNGSHVECSIRTVQKTKEGGVLVSGGFDGRTRLVYYREDTSGIV
VTFDGATFTFHRETDPTQVRAPMSGKLIRWLATNDTALKKGQPYAEIEVMKMYMQLPVHEGGIISHVLSEGAVFQPGDLL
ATLQLPDGTVVEKAEQFEGTFPVLESVKGKGSALRSLRLATGKVKACLDGYDVHGEDLETDLDMIFEAMVEPSLPVIEFA
ENISVMRQSKDLTKDPLRKDEMEAVVKEQLSLQESKGYSGPHVTKEQVQPLLDLLTKYENGVLGSVVKLFIEMFEQFVSV
EEIFCHTSDIPAKVLQSKRTSSEPEEIERLGRSHQMLKLKMKVVTTLLEEIRASDALMARLPDFKPILVRLSSLTGSEYT
SVCLRARQLLLIKEQRPVAERTKLLEEQLKSAGGASAKALKFPELVADLYGCADDSLVLLFSSKDQNVRKLALELYIHRH
FEKLGVHDLEVHTEGEQWTVVRTLPAETPGNRESIAGSSSAETFMQPSTMPLLGVFTHAPVFSGQFLHESCDPLSVVTQP
TEAGAHDGMGAVGPGMMSRLSSGVLDQSGIGQVFSGGGETRLTHMLMNMGGEAGGEHGMGMIRSQTTICLCFSNHKALVD
QIENALRALNEMDQSGILPSPAPQSSADSDARVLKVFVADLQRAQDKASDVSLEVFQSVMKRPGVQSLLESLNIFLITFA
FNNLTDSSQQLAKMPNGAAKPEDPTASRKTSGDSERERASTRRKERGVAFKSADLVAQFAPNYLHFRCRKHIPMLTEGVA
PETSSGCDFQEESLLRHVETTKFPYLELKRMSNFKVKCIPTASHNVHLYEAKPRPMAVKAGSAVVQNKRYFVRILLRYGL
ESEGEKYAAQERYIVAGLNALETAMGGDKEKVESNHILMNIIGNDTSRTGGQQELTPVMAERAAKKFYARYEQRLLANSV
SMIEVRYISSGVGQGEQAMPVRLVLDNPTGQSVRVRKYVEIRNPTTGEIIFSALDAHGHQRPQGAAPKALGGVDQDYDGM
RVTVPHRLAGVLDARRQKAAELSSIYVYDFLDLFEEAVKKQWRNCPAYFTSGATGTPGSAAGTGRGSHDQSMDKSPSMAV
MSGEMVEGPLSFLPDPCFEAQEMALTGPNGTLEDVHRDRGMNDIGMVCWRVKMYTPEFPKGRRIMLIANDVTTQMGTFGV
TEDLLFQRASEYAREHGIPRVYIAVNSGARMGLAAEVMRAFKIEWVDPENPARGFRYLYLTEDDYRDLKATDSVVAEAVT
HPSEGRVYKITDIVGKHVGLGVENLCGSGAIAGETSRAYKNVVTITFCTGRNVGIGAYITRLGQRVIQKVTGAPILLTGY
QALNRLIGRDVYKTNDEIGGIDVMHKNGISHDTVRDDIEGCERVVEWLSYIPEHRDGPLPILSDPAETPNRPVEYVPLSS
TEDPRLMLTGCVDSSGKWLGGLVDKGSFQEILDGWAKSVICGRARLGGFPIGCILVETRVTESIRPADPAVPASHEIKMT
RAGQVWFPDSAYKTAQAIQDFNNEELPLVIFANWRGFSGGQSDMFNEVLKFGSYIVDALVDYKQPCFVYIPPKAELRGGA
WVVVDPRINPTSMEMYADVESRGGVLEPSGTVEIKFRDRQLMEAATRLDAKVKKLVSEDADLAKKGMAIDSPQRQSLQQQ
KEKRLQELLPVYRQVAMHFADMHDTAVRMKKKNAIHGILTWQKARAFFYWRLRRQLILFGLRAELVKAVPTMSLERAEAQ
VNKWASESGADSNITFVQWATHRVREISEKIATLRRGYVKSTTMGFAQEHLQAVWEALETIDPGRTLRLSPGAHQPIASE
QQKAQDAARTITAAAGKNSR
>Vbra_5984+5983
MNSTAADSYSKGLAGVIAGKSSISTVGLKGTGLTYRGYAIEDLCSQCTFEEVAYLLLFKELPTRTQLHSFQDTIAANRAL
PVPLRTVLEQLPRDAHPMDVLRTGCSTLGTFEPETHPNEQQVNIAIRLISCYASMLFYWYHFSHFGKRIDTGTSKKDSVA
EHFLHLLHDDPKKIDPLCARTVDASLILYAEHDFNASTFAARVTCATLSDFYSCITSAIGTLRGPLHGGANEAAMHMLEG
FKDEMDARQQLEQMFARKELVMGFGHRMYKHGDPRSPLIKEFARALSERPNSDAKLFRISEAVEKTMLERKQMYPNLDFY
SATAYHECGIPTMFFTPLFIIARTAGWAAHVVEQRQDNRLIRPQSLYVGPEPRQIVPLQDRGTSFAKL
>Vbra_CPOX_16068+16063
MEPSGLGRSREGRSEAHMSRLSMSGPALIVLLSLLGAADGVGIRLPRGGAFAAPTPSPITAAATPSVAPSRTFEKFRDFI
LQRQKTIVQDLEALDGTAMFRLDDWRRSDTTYGVTGVLEGGSLIEKGAVSVSIIQGTLTEERARTMSSRGRKVREGGGQP
YCAAALSLVVHAAHPMVPTLRADVRYFEVADDGHSEPQGWFGGGADLTPCYLFEEDAIEWHKHWRGVCDKYSPDLYPRYK
KWCDEYFYLPARQEHRGIGGIFFDDLMDFSDLPPPPSPSPSTSPTPPTPPLEFVQDVADGLLDSWRPIVDRRRSLPYTPQ
QREWQLVRRGRYVEFNLLYDRGVRFGLAPGGAIERVIVSAPPLVKWSYRYGEPGEEERRLVDVLRKPRDWADETD
>Cvel_6806.t1-edit
MRAFVFSVSRSLWSPSWPLCVLCLLCFLSPSSSFHFKLFSSRIQRQGLLRRSGDRQRHDSSVVEGRLLADLRLFSHRHDD
QANDNCETHNHQHRIGRRSALRDEVLGGLSRFLSAAAAGSVLGAGVVTGGPLLREADAAFWDNLSSATIMEKLPGGKTGK
LVMSKCPNVFTNCLKDEKCREAMFCNARCESAENKNACNLLCSLTSGYENKPYGNFIQCLADAKALPDLPPDGKCLATDE
DALPILKDLKQIEGRWWIVKGLNCGQEGWPAGFDGFPCQRDEFILREDGTWVDEIAYCGGKEDTCTTPMVYTRANATITS
PGVMAHYYLDPPLSPQVEQWRLLSWPHPDWMLYIYCGVTPAGEYSGGSVVSRQLSLDKIPKDIEEEFRKVAKKFNFDYDE
MCVSDN
>Vbra_1326.t1-edit
MILALSTLLLLLKGGRAVERRGGAAFIFRPSSSRFASSSLRSTKTDAALPTSSVTVLPDLPDHNAPVPPTLIDAEDDKAN
HHESEPGEKCPFEHTDHAAAATAPAAPLESASACPHSEMAAAQTETRGSTPAACPHAGDMRIVSSYKDETIEKGREWLFS
MFPRGKPGEPVTVGDQLAVIVKNIDQVYDHQPSYDGAPVAEGRITDPDAIFLDLYDNYKESGGVFKLLFGPKSFIVVSDP
IIMKHLLKGASHKYDKGVLAEILEPIMGKGLIPADPATWKVRRRVLAPAFHQMWLDHMVGVYNDCNHLLVQELHKAVDKG
KVVDMESAFNSVSLDIIGKSVFNYEFRSVTEESPVIKAVYSLLQEAEHRSTIPLPYWKLPFANQLVPRLRRFNRDLKVVN
EVLDELIEQAKAQAGGREEDLESLLNRDYASCSDASLLRFLVDLRGEDIDKSNKQLRDDLATLLIAGHETTASVLTWALY
ELSLPENNEILQKVLKEVDAVLGDETPTWELINKMPLLRLCLAESLRKYPEPPFLIRRALEDDTFPKGTAGFNCRMMRGQ
DVFLAIYNIHHSPLFWEDPHKFDPERFLRPHSNPDVPAWRGYQPPESGFYYEEGQFGPLYPTETMADFAFLPFGGGTRKC
VGDQFAFLEASVTLSLLLRRFSFELAVPAHEVGMKTGATIHTKNGLIMKVARRNTGAPPQPSMNKAQAPPISRQIPRRST
DESMRTAMKAAPAGMSPSAFHAAAAAGEGDEKRQHESQLSQMMRLFSR
>Vbra_3027.t1-edit
MLWEMSCVLIFLLARLSSGGAFIIAPSVNALSDATPFLGLRRSGRRSIKMSSHLHYVSPLKEVPTHPDESFRQRWEEVIY
SEQDRICEAIAAVDGTAFKEDSWQRGDKGGGGRTRVLQGGKVFEKGGVNVSVVYGKLPPSAAQQMTSRGHKDVAGDVPLK
FYAAGLSLVIHPHNPMAPTVHANYRFFQLFNADTGEPITWWFGGGSDLTPSYLVEEDAVHFHQTLKDACDKHDPTYYARF
KKWCDEYFLLQHRGETRGVGGIFFDDLNESGDPEKSLAFARDALHCFVDGYVPLVERHKDDPYTDEQKAWQQLRRGRYVE
FNLLFDRGTKFGLQTPNSRIESILMSLPLTARWEYQHIPADDSWEGRTLAVLKKPVDWIPLQGTQEEKEQRELTTAAS
>Vbra_6694.t1-edit_MMETSP1451-Transcript_5486
MMSRLLGKRPSVCGIASAFCCQPGVGRCAPPLFSSSVRRLHTTPPARGTEVYHAGLITTEFTTSLNISKQSQVIPIFRVL
NYDGELDAGWELPFSKEEMLDKYKFMVRLSVWDDMMYNIQRQGRISFYIQNMGEEAAQTGSGSALSIDDHLWCQYRELGV
LMWRGFTLEDALDQCFSTKGDEGKGRQMPISYTKKDINLQTISTPLTTQVPHAAGSGYAFKLAGEKRCSVAYFGEGAASE
GDFHAALNFASVLKSQTIFICRNNGYAISTPVKDQYAGDGIAIRGLAYGMQTCRIDGNDLVAVYIATKKAREICVNNSEP
VLLEFMTYRMGHHSTSDDSAQYRPEGEFEAWNQPGINPIARVRKFLVNAGMWDADQDAELRREAKSTMIAEMKKGEKKKR
YPIIPGVFDDVYDQRPWNLEEQAESMQAHLAKYPQQYDQTQYESSA
>Vbra_17392.t1-edit
MRSVIGAVMVGLCVGLSAAADTAFVPPAVRGNILRTPPTRLDAKTTLTPAECGITAPNGLEVAPGYPLIGSSAPLGFFDP
LGFTKNKSTQEIARLRECELKHGRLAMFAVLGWMTQTVFHPLYGGKLSADPLKAITEVPAPGIIQLLFFIGFFEYVTMNL
VKKYQRETPGRMDLPGDYLGTYGWYQDIVSTRRADGIDDFPVTDSGVTPEQWVGYQTRELNNGRLAMMAIVGLIVQDVLF
GQYGDILFTRLAPQLKVVSPY
>Vbra_17419.t1-edit
MAHAASAGAALPRPPHGRPLGSFARLRRLLVGSATLLSIILLSIVPRPSLAKSLLRRHTAARRKDAFIHLCRTRPLSTSR
GRRPPCVRPGVRLSDVPEGHANGWRGAEASEPADDLFSIPPECIEVVPPFDVVPLSAQQQPAGQGGNGHGFVSMFRGCAP
YIASHRGHIFVVHIPGYMLDRPVFPSLMEDLSVLWILGVKLVLVCGCREQVDTRLRQMAMPVQFVGETRITNEDTLRVVK
EQGGYVRTEVESYLARGVGLTNSQVPVASSNRFYTANPVGIPRNWGINFEKTGKVRKIDSRAIEQHLDQGEVVLLTSLGY
SPSGDVFNTMSDQLAVSAARELRASKIIFLTEGFQFRDGREGQRQGRERRIQSLRLEDAKGLLQHYNVSLSLGAPDILPA
TLGGPDLELLGAPLVADCKTSDGQALTKGLKYCQLCVNALDKGEVDRAHLVNAYDGALLQELYTRDGSGLLISRDLYEGI
RRAQPRDVRGILKLIQPLIDEGILTKRTRADIELEIESYHVLIRDEGIIGVAQLRLFENGFGELACLAIHPKYRRIGKGE
SMLSFIERLSVQKQIKTLFCLSTNTMQWFKERGFVEGSVEDLPPSRQKEYSWGRRSMVYLKKITDSRAVDEEELLWDVLT
DTAALQRR
>Vbra_19411.t1-edit
MDGSELLPNLTWESLTQSFIGPNTFMATLLGEQYGDLWNISSTATNDQWGKIEFDWLSREGGGSKNMSTRSIATLFNELL
STALNDARRPATLSAGPLLPWLEEMGTEGTSDTVLWTGEIAPSSDMSSPNRRICVVTTASLPWRTGTAVNPLLRAAYLTR
GRPSKYVTLLLPWLEEDQQGIVFPKGKRFKTQDEQARYVKEWLSESAGMAEEAEELQIKFYRSRYHSEFGSIFPMGDITQ
LIPDEEADVCILEEPEHLNWYRAVGDSIPSWPAKFKHVVGVIHTNYVKYARTETAGFIKEPFLYVMNQWMCRSYCDRIIK
LSDTLQRFAPEKEVTCNVHGVRDDFLQIGDEAAVRGFSKGAYFIGKALWAKGHDMLFDLLKYTRRRANGAGHVSVDVYGS
GPDEHSIKQTAHRMKVPVHFFPGVDHAHCKDYKVFVNPSISEVLCTTSAEALAMGKFIIIPRHPSNTFFEQFRNCLTYRD
KEEFAANLVWALKNNPVPLSQSERFALSWEAATTRFIEAATVPKAMAQDFRGMLDRRLAELHSWLGRGRHGDLVRYLAGA
SREIAAQNDFLAGKEAFDWANVKVSSDQDRFVRGMRVNLMRILRSAEKARFRLSLVPSDEPANTTTWRWLIPPGTGTTQW
RLEDILLSSTPTAANTNTSTSFPLLLPLFDHVNLTMQERGSLGAFLTRRQPIWKWDETQGERKRIGLTETVLQLLIEPLS
PTNTSRFRFRGAGVTKSVVNGNDTQQGSRVVSFLRPQRRDSERVNTTAAGAQRRLPSLFPSSRDPPIIPHAVSGGAGSTD
TDKATTTPSANDAHQRHQHQQASSNSNSNDGSSRHQQQQQQHDKQSSSVGFLLPNMFREQFRDVSRWLRERGMRTRRHSW
PPHNTHPRRRPPEVHHVMRRRQQGSGGEWRGGRSMF
>Cvel_scaffold259_15559-15897
MTARFPGPRTQHTPIGFPPFNKHMQRDSNARVAFREGEVNNRIYKNVWETVGFKGKVYLNKKIGKNRIKIRDIGAGYSHG
IDGWTRMMKMSFYQCQREGWMKMYGLVKHKFR
>Cvel_scaffold394_78393-78776
MFRSLVLCGGLQKQSIVRCADNTGIIKGCIIGLGRIHWGTGGVGHRIRISIRDKTSQCKLSNEPGQLPKGLIIRRRKETG
RKDGHYIKFDENAFVVIAKNKPKGTKIKGPMIMETKHNSLNLARYVF
>Cvel_scaffold1052_5281-5607
MKTALLLVVCVAVLAHNCCNAFLTVFRALRLSRPNEFEIEVRCKTTLLAKKKKGPRRIITLECTEAKGERKPPSRYITQK
NVRNVPERLELMKYNPHLKRRTLHREIK
>Cvel_scaffold1497_24295-24858
MVKYCKEPTNNSKAAKAKGVDLRVHFKNTYEVGTTIKGMSLSKAQKYLEAVLKRQRCVPFRKFTGCIGRTAQAKEWGYTQ
GRWPVKSVKIFLGLLKNAESNAEFKGLDTENVLIKHVCVQRAQKGRRRTYRAHGRINAYMSSPCHVELILEEKPEDVEKP
TDIADKKVVRLTRKQKAIMRLTAGTGH
>Cvel_scaffold4754_6807-7304
MWKLDQGIHPQSCVTDSFARHSCFFSLRTHADTSPRHAVSFLLRGNAPLHCQAKVQSWPAGGQGGLMQLSRPCFFWVGGA
LKLLCTSCRYVIYRKHVPVLGVDCNANRGHKQMLARPPPRSRGIPKHLEPWLFGKQYPRHPWWRQDNTHMWLSKEKWRRT
VRRNG
>Vbra_scaffold50:10071-10235
MSFVSVCVPPSRYISRVCNNRHALIRKYKIDICRQCFRERATQIGFQKVRTHLI
